# Supplementary material for: Genetic microevolution of clinical Candida auris with reduced Amphotericin B sensitivity in China
Source: Emerg Microbes Infect. 2024 Sep 5;13(1):2398596. doi: 10.1080/22221751.2024.2398596 (PMC11385638; doi:10.1080/22221751.2024.2398596)
Supplement: supplementary data1 Basic expression value.xlsx [file TEMI_A_2398596_SM9540.xlsx]

## Sheet: expression (1)
Gene_ID	A431N21:read count	A431N21:fpkm	A431N22:read count	A431N22:fpkm	A431N23:read count	A431N23:fpkm	A457N21:read count	A457N21:fpkm	A457N22:read count	A457N22:fpkm	A457N23:read count	A457N23:fpkm	A425N21:read count	A425N21:fpkm	A425N22:read count	A425N22:fpkm	A425N23:read count	A425N23:fpkm	A441N21:read count	A441N21:fpkm	A441N22:read count	A441N22:fpkm	A441N23:read count	A441N23:fpkm	A451N21:read count	A451N21:fpkm	A451N22:read count	A451N22:fpkm	A451N23:read count	A451N23:fpkm	A45N21:read count	A45N21:fpkm	A45N22:read count	A45N22:fpkm	A45N23:read count	A45N23:fpkm	A79N21:read count	A79N21:fpkm	A79N22:read count	A79N22:fpkm	A79N23:read count	A79N23:fpkm	A109N21:read count	A109N21:fpkm	A109N22:read count	A109N22:fpkm	A109N23:read count	A109N23:fpkm	Y021N21:read count
CJI97_000001	0	0	0	0	0	0	0	0	0	0	0	0	0	0	0	0	0	0	0	0	0	0	0	0	0	0	0	0	0	0	0	0	0	0	0	0	0	0	0	0	0	0	0	0	0	0	0	0	0
CJI97_000003	0	0	0	0	0	0	0	0	1	0.141695	0	0	0	0	3	0.392989	0	0	0	0	0	0	0	0	0	0	0	0	0	0	0	0	0	0	0	0	0	0	0	0	0	0	0	0	0	0	0	0	0
CJI97_000005	0	0	0	0	0	0	0	0	0	0	0	0	0	0	0	0	0	0	0	0	0	0	0	0	0	0	0	0	0	0	0	0	0	0	0	0	0	0	0	0	2	0.285269	0	0	0	0	0	0	0
CJI97_000007	15	1.75168	22	2.26379	33	3.66487	25	2.96846	20	2.13914	32	3.48636	48	5.8013	48	4.74629	29	3.27155	25	2.90783	27	3.05379	34	3.43167	31	3.56897	51	5.80884	33	3.40044	13	1.81112	22	2.94828	21	2.90735	45	4.75562	34	3.72618	30	3.22998	16	1.77983	7	0.842602	16	1.58944	48
CJI97_000008	100	3.8349	119	4.02115	137	4.99638	72	2.80746	125	4.39046	98	3.50621	144	5.71527	151	4.9032	122	4.51965	73	2.78831	111	4.12276	80	2.65159	114	4.30999	84	3.14187	126	4.26365	192	8.78404	181	7.96552	155	7.04692	178	6.17738	127	4.57065	121	4.27813	108	3.94522	164	6.48273	99	3.2296	247
CJI97_000009	39	1.09787	35	0.868166	85	2.27554	19	0.543832	41	1.0571	21	0.551521	42	1.22364	57	1.35865	29	0.788632	55	1.5421	42	1.1451	48	1.16785	54	1.49864	27	0.741316	48	1.19229	108	3.627	81	2.61669	69	2.30276	101	2.57298	80	2.11347	53	1.37555	65	1.74298	114	3.30788	52	1.24523	87
CJI97_000010	564	19.0819	598	17.8276	739	23.7776	385	13.2443	483	14.967	451	14.2356	951	33.2999	1097	31.4266	1001	32.7166	1094	36.8659	1162	38.0767	1110	32.4584	1051	35.056	819	27.0259	1048	31.2868	541	21.8363	507	19.6848	551	22.1008	813	24.8922	857	27.2109	1027	32.0352	504	16.243	621	21.6568	738	21.2402	981
CJI97_000011	595	47.8664	665	47.1395	764	58.4504	360	29.4471	418	30.7989	357	26.7941	1061	88.3382	1217	82.8997	1141	88.6728	1009	80.848	1256	97.862	1364	94.8396	1225	97.1554	948	74.3835	1087	77.1615	606	58.1601	579	53.4532	592	56.4611	803	58.4601	715	53.9809	725	53.7732	756	57.9334	771	63.9334	893	61.1117	889
CJI97_000012	342	30.4948	339	26.6348	384	32.5621	179	16.2285	210	17.15	188	15.6392	322	29.715	310	23.4051	370	31.8708	406	36.0571	436	37.6528	502	38.6871	395	34.7228	218	18.9588	323	25.4132	295	31.3806	311	31.8231	332	35.0955	348	28.0808	397	33.2209	435	35.7605	443	37.6268	443	40.7159	582	44.1451	395
CJI97_000013	1594	106.467	1899	111.764	1532	97.312	829	56.2999	1680	102.774	1313	81.8181	1415	97.8145	1434	81.1007	1666	107.496	1678	111.631	1718	111.138	2151	124.174	1921	126.494	1282	83.5159	1370	80.743	1608	128.13	1715	131.454	1752	138.731	1790	108.196	1518	95.1522	1605	98.8362	2329	148.18	1590	109.467	2221	126.193	2275
CJI97_000014	3844	154.965	4262	151.395	5250	201.275	1780	72.9619	2277	84.0733	2213	83.2317	2300	95.9616	2105	71.8539	2984	116.209	3655	146.758	3215	125.528	4285	149.301	3382	134.413	1841	72.3866	2161	76.8709	3749	180.303	3798	175.706	4331	206.991	4491	163.841	4142	156.704	4200	156.104	6661	255.789	4864	202.117	6471	221.912	5380
CJI97_000015	8740	266.78	10222	274.933	10943	317.657	6708	208.19	8476	236.962	7414	211.131	6488	204.961	7435	192.164	7232	213.251	7712	234.462	7155	211.525	7904	208.521	7489	225.363	6359	189.315	6897	185.763	7762	282.653	7912	277.146	6709	242.78	9889	273.164	8881	254.404	8213	231.131	6905	200.77	7390	232.512	8598	223.254	9748
CJI97_000016	357	14.0784	485	16.8529	363	13.6135	564	22.6146	658	23.7659	587	21.5963	373	15.2234	583	19.4671	362	13.7906	300	11.7834	399	15.2394	274	9.3389	382	14.8513	523	20.1159	536	18.6511	260	12.2319	270	12.2188	216	10.0984	468	16.7017	397	14.6924	308	11.1982	287	10.781	220	8.94264	288	9.6613	531
CJI97_000017	2443	71.2079	2621	67.3164	1719	47.6498	2467	73.1139	3322	88.6849	3054	83.0484	2166	65.3405	2249	55.5063	2060	58.0047	1849	53.6792	2241	63.2641	1441	36.302	2298	66.0346	2044	58.1085	2031	52.2362	1745	60.679	1759	58.8372	1557	53.8031	1622	42.7844	1326	36.2717	1036	27.8406	2730	75.7985	1281	38.487	1860	46.1187	3009
CJI97_000018	2292	34.1737	2453	32.2273	2747	38.9508	1631	24.7262	2169	29.6198	1980	27.5423	1904	29.3808	1923	24.2776	2175	31.3277	2394	35.5522	2192	31.654	2906	37.4485	1974	29.0163	1517	22.0606	1941	25.5364	2386	42.4411	2402	41.0991	2297	40.6024	2263	30.5346	2214	30.9796	2331	32.0431	2361	33.5326	2277	34.9945	2665	33.8014	3050
CJI97_000019	229	12.7934	355	17.4755	236	12.5384	283	16.0755	483	24.714	333	17.3561	252	14.5704	352	16.6511	287	15.489	227	12.6311	264	14.2845	245	11.8298	338	18.6159	254	13.8401	261	12.8662	294	19.5946	314	20.1309	231	15.2995	329	16.6333	254	13.317	207	10.6619	243	12.9316	165	9.50156	202	9.5998	378
CJI97_000020	775	23.8168	819	22.1776	680	19.8733	1012	31.6219	929	26.1482	1015	29.1008	1043	33.173	1296	33.7236	815	24.1952	429	13.1312	818	24.347	598	15.8834	981	29.7213	1167	34.9789	1163	31.5368	537	19.6876	542	19.1144	457	16.6499	676	18.8	415	11.9688	168	4.75997	648	18.9692	328	10.39	478	12.4959	735
CJI97_000021	5716	175.066	6120	165.162	9984	290.8	6217	193.605	6579	184.55	7186	205.331	7204	228.351	9464	245.432	6811	201.517	6991	213.262	7300	216.542	8252	218.439	7182	216.856	7223	215.765	7401	200.012	8821	322.304	8701	305.815	9149	332.197	8947	247.98	8310	238.853	10118	285.705	9729	283.838	11022	347.96	9575	249.464	7829
CJI97_000022	2725	114.177	3058	112.901	2482	98.8997	3253	138.587	3720	142.758	3572	139.631	3178	137.812	3779	134.072	3257	131.832	2836	118.354	2975	120.729	2333	84.4868	3359	138.752	3695	151.002	4385	162.121	1876	93.7743	2098	100.879	2198	109.183	3567	135.253	3152	123.942	2833	109.439	3366	134.344	3249	140.321	3411	121.578	3819
CJI97_000023	2210	42.6922	2508	42.6907	2769	50.8698	2631	51.6778	3036	53.716	2912	52.4814	2546	50.902	2949	48.237	2621	48.9119	3197	61.5126	3036	56.8027	3674	61.3419	3011	57.3435	2494	46.9902	3275	55.8245	2462	56.7392	2537	56.2417	2722	62.3388	3289	57.4977	3291	59.6629	4099	73.0044	5094	93.7365	3548	70.648	4864	79.93	3703
CJI97_000024	1553	44.4786	1956	49.3625	2266	61.7191	1212	35.2946	1951	51.1778	1417	37.8623	1591	47.1595	1777	43.0938	1834	50.7422	2661	75.9082	2147	59.5555	3743	92.6533	2150	60.7064	1277	35.6718	1950	49.28	1960	66.969	2030	66.7201	2143	72.7637	1984	51.4222	2162	58.1105	2732	72.1397	2612	71.26	2234	65.9511	2838	69.1435	2753
CJI97_000025	2691	42.8777	3088	43.3555	2490	37.731	3001	48.6194	3602	52.5663	2508	37.2823	2542	41.9192	3318	44.7654	2785	42.8681	2899	46.0077	2884	44.5065	2941	40.5018	2840	44.6122	2565	39.8621	3260	45.8345	2017	38.3409	2174	39.752	2056	38.8378	2931	42.2633	2691	40.2394	2926	42.984	2079	31.5548	1848	30.3515	2515	34.0891	3651
CJI97_000026	929	46.8401	999	44.383	908	43.538	1255	64.3386	1550	71.5779	1402	65.9489	1286	67.1062	1689	72.1074	1116	54.3572	888	44.5943	1215	59.332	606	26.408	1425	70.8327	1685	82.8621	1634	72.6961	893	53.7145	821	47.5036	634	37.897	1249	56.9894	1010	47.7907	654	30.4014	865	41.5443	707	36.7435	817	35.0416	2077
CJI97_000027	29309	975.211	34354	1007.22	19202	607.609	35335	1195.44	37418	1140.31	38382	1191.47	25870	890.868	34275	965.658	29469	947.227	20228	670.37	23722	764.468	18808	540.881	24285	796.623	32463	1053.51	32784	962.535	13484	535.248	15446	589.787	14035	553.635	26729	804.841	24213	756.077	20067	615.594	12603	399.452	10918	374.455	16279	460.77	30300
CJI97_000028	1138	42.5592	1286	42.3781	1163	41.3629	910	34.6034	1116	38.2261	1053	36.7398	943	36.4991	1132	35.8464	1016	36.7059	1132	42.166	1150	41.6542	1191	38.4968	1122	41.3677	993	36.2205	1066	35.1775	996	44.4374	1045	44.8486	883	39.1494	1304	44.1325	1273	44.6786	1067	36.79	1078	38.4028	970	37.3923	1229	39.0987	1792
CJI97_000029	634	45.1806	679	42.6365	450	30.4969	1287	93.2539	1154	75.3206	1280	85.1001	659	48.6035	1022	61.6683	700	48.1894	549	38.9672	688	47.4856	477	29.3794	605	42.5045	920	63.9447	962	60.4916	321	27.2902	342	27.9686	273	23.0642	590	38.0491	521	34.8434	407	26.7406	366	24.8449	261	19.1718	400	24.2483	711
CJI97_000030	15261	318.978	13413	247.032	11198	222.587	16272	345.816	14636	280.186	15408	300.457	9571	207.041	11700	207.068	8702	175.707	7619	158.614	8802	178.185	5871	106.06	9710	200.085	9598	195.665	10598	195.461	8387	209.134	7667	183.902	6474	160.422	14132	267.308	11926	233.934	8150	157.054	5963	118.723	6224	134.093	7773	138.206	16817
CJI97_000031	1157	147.483	1187	133.324	1211	146.802	951	123.258	921	107.526	1181	140.448	627	82.7171	790	85.2675	729	89.769	555	70.4637	588	72.5932	525	57.8401	689	86.5853	687	85.412	606	68.1613	841	127.892	758	110.881	734	110.922	991	114.317	906	108.382	803	94.3708	850	103.21	868	114.048	1155	125.242	1339
CJI97_000032	898	84.22	1113	91.9779	970	86.515	962	91.7361	1138	97.7522	1074	93.9725	740	71.8274	1041	82.6681	861	78.0069	730	68.1909	828	75.2107	728	59.0109	898	83.0295	937	85.7103	1000	82.7553	721	80.6701	754	81.1506	655	72.8273	934	79.2713	781	68.7401	464	40.1209	688	61.464	581	56.1662	655	52.2564	1290
CJI97_000033	1334	79.9549	1472	77.7404	1205	68.6842	1265	77.0914	1569	86.1306	1425	79.6823	1326	82.2531	1806	91.6549	1592	92.1772	1450	86.5609	1604	93.1117	1608	83.2985	1658	97.9695	1860	108.732	1909	100.961	1030	73.6487	1152	79.2361	1058	75.1776	1524	82.6617	1359	76.4414	1224	67.6371	1178	67.2555	960	59.309	1123	57.257	2030
CJI97_000034	2265	165.315	2538	163.225	1920	133.268	1848	137.143	1887	126.143	2068	140.816	1604	121.163	2157	133.304	1799	126.843	1757	127.726	2048	144.772	1522	96.011	1870	134.556	1954	139.099	1952	125.713	1285	111.889	1251	104.781	1145	99.0749	2004	132.365	1885	129.115	1582	106.455	1380	95.9438	1382	103.971	1673	103.872	2160
CJI97_000035	3589	95.6753	4729	111.082	4626	117.277	3899	105.683	4458	108.846	3839	95.4778	4457	122.967	5697	128.594	4759	122.556	4625	122.801	4818	124.395	6334	145.937	4712	123.837	4598	119.55	5269	123.94	3951	125.653	3973	121.542	3820	120.727	4389	105.882	4263	106.65	4343	106.741	3886	98.6785	3985	109.5	4538	102.908	5239
CJI97_000036	6566	421.452	6787	383.861	9019	550.536	3630	236.908	5201	305.759	5260	314.985	4296	285.385	4672	253.921	4642	287.835	5078	324.642	4498	279.626	5933	329.142	4518	285.898	3356	210.099	4254	240.936	7010	536.789	6839	503.757	7658	582.742	7326	425.544	7632	459.733	10661	630.898	10472	640.28	11221	742.401	10643	581.127	5719
CJI97_000037	4303	280.171	5155	295.753	7873	487.497	6237	412.908	5738	342.182	6408	389.253	4659	313.952	6798	374.784	4341	273.044	3861	250.389	4173	263.154	4516	254.137	4187	268.764	5660	359.437	5957	342.244	6648	516.394	6935	518.179	6729	519.416	4817	283.83	5186	316.887	5838	350.453	8819	546.971	8391	563.151	9023	499.761	5100
CJI97_000038	3891	172.622	4634	181.151	3792	159.987	4770	215.169	5481	222.711	5590	231.369	3891	178.656	5622	211.191	3654	156.601	3744	165.438	4002	171.959	3750	143.79	3929	171.844	5087	220.116	4779	187.081	2902	153.593	3144	160.066	2643	139.01	4319	173.4	4140	172.368	3664	149.867	2776	117.314	2383	108.973	3144	118.653	5482
CJI97_000039	4595	102.556	5855	115.147	5471	116.124	2983	67.6947	4585	93.726	3501	72.8996	3792	87.5918	3784	71.5114	4272	92.1081	4387	97.5231	3941	85.1907	5464	105.402	3975	87.4641	3004	65.3928	3007	59.2197	5424	144.422	5872	150.398	5691	150.584	5201	105.049	4688	98.1936	5227	107.558	5974	127.009	5196	119.538	5804	110.195	5708
CJI97_000040	797	27.6896	1002	30.6744	894	29.5377	882	31.1568	1044	33.2204	934	30.2735	959	34.4823	1205	35.4482	1052	35.3074	996	34.4653	1150	38.6961	1088	32.67	1125	38.5326	1013	34.3259	1024	31.3918	806	33.4066	816	32.5335	787	32.4151	1127	35.4334	986	32.1481	963	30.846	880	29.1229	867	31.0483	946	27.9582	1186
CJI97_000041	21	1.15537	38	1.84219	20	1.04643	19	1.06287	49	2.46912	25	1.28321	9	0.512463	34	1.5839	16	0.850377	15	0.82197	27	1.43871	12	0.570615	17	0.922075	14	0.751247	19	0.922383	24	1.57525	21	1.32587	22	1.43495	34	1.69281	33	1.70386	16	0.811586	32	1.67704	12	0.680521	19	0.889229	25
CJI97_000042	433	28.2947	352	20.2679	263	16.3438	158	10.4978	173	10.354	157	9.57136	213	14.4051	150	8.29958	226	14.2665	269	17.5079	255	16.1387	228	12.877	247	15.9122	92	5.86352	101	5.82365	145	11.3038	206	15.4478	116	8.98645	186	10.9992	192	11.7744	128	7.71153	120	7.46949	109	7.3418	159	8.83839	280
CJI97_000043	487	31.4824	517	29.4495	440	27.0503	205	13.4747	193	11.4272	243	14.6556	243	16.2579	224	12.2612	237	14.8005	339	21.8274	307	19.2215	325	18.1586	221	14.0847	142	8.95325	168	9.58307	351	27.0697	334	24.778	380	29.123	343	20.0661	388	23.5391	332	19.7875	496	30.5431	445	29.6523	538	29.5856	432
CJI97_000044	833	14.4148	958	14.6076	1148	18.8924	942	16.5745	1064	16.8637	1001	16.1606	1185	21.2228	1299	19.0337	1148	19.191	1142	19.6832	1226	20.5478	1056	15.7939	1241	21.1716	1173	19.7978	1258	19.2089	829	17.1142	747	14.8343	654	13.417	998	15.6288	894	14.5185	735	11.7264	836	13.7805	824	14.6978	711	10.4663	1289
CJI97_000045	1780	151.264	2154	161.292	1685	136.175	1622	140.15	1861	144.847	1903	150.874	1362	119.788	1869	134.485	1502	123.304	1114	94.2902	1435	118.108	1027	75.4308	1315	110.169	1623	134.521	1657	124.25	1199	121.555	1128	110.004	922	92.8883	1698	130.582	1560	124.412	1173	91.9028	998	80.7868	932	81.638	1121	81.0367	1926
CJI97_000046	331	9.2459	373	9.18078	365	9.69604	423	12.014	502	12.8431	454	11.8314	297	8.58613	444	10.5015	365	9.8493	397	11.0453	421	11.3897	428	10.333	456	12.5575	384	10.4618	489	12.0528	269	8.96421	292	9.36021	266	8.8088	327	8.26607	380	9.96151	340	8.75617	355	9.44589	311	8.9545	409	9.71861	568
CJI97_000047	200	15.8085	221	15.3923	208	15.6352	203	16.3148	249	18.0263	267	19.6893	174	14.2341	225	15.0588	235	17.944	178	14.0135	205	15.6937	194	13.2533	213	16.5981	236	18.194	164	11.4383	191	18.0108	165	14.9667	148	13.8687	213	15.236	155	11.4977	169	12.3158	168	12.6492	123	10.0213	207	13.9184	258
CJI97_000048	225	11.9433	310	14.4995	218	11.0047	346	18.6743	318	15.4602	284	14.0643	217	11.9212	351	15.776	222	11.3838	231	12.2129	242	12.4414	233	10.6896	295	15.4376	337	17.4472	312	14.6135	197	12.4752	194	11.8175	182	11.4532	248	11.9131	178	8.86711	171	8.36859	142	7.17998	164	8.97316	198	8.9406	271
CJI97_000049	2100	50.4132	2278	48.1868	2422	55.2942	2056	50.185	2766	60.8166	2586	57.9177	2121	52.6969	2658	54.0292	2193	50.8575	2935	70.1775	2756	64.0788	3793	78.6991	2753	65.1551	2202	51.5581	2777	58.8245	2245	64.2954	2249	61.9578	2071	58.9412	2592	56.3106	2884	64.9741	2735	60.5336	2627	60.0728	2276	56.3193	2399	48.9908	2769
CJI97_000050	1364	22.8606	1571	23.2005	1606	25.5976	1706	29.0722	2014	30.9156	1648	25.7684	1721	29.852	2141	30.3835	1710	27.686	1826	30.4816	1918	31.1338	1971	28.551	1852	30.6006	1683	27.5113	1975	29.2077	1321	26.4128	1337	25.7149	1087	21.5981	1949	29.5607	1862	29.2868	1591	24.5842	1590	25.3842	1333	23.0283	1522	21.6993	2296
CJI97_000051	1530	25.8341	1912	28.4472	1259	20.2166	2691	46.1999	2875	44.4616	2424	38.1849	1733	30.2845	2597	37.1297	1747	28.4961	1341	22.5525	1506	24.6284	1196	17.454	1686	28.0657	2094	34.4852	2136	31.8244	1161	23.3869	1204	23.3297	965	19.3171	2051	31.3399	1835	29.0775	1299	20.222	1132	18.2071	807	14.0454	968	13.9039	2109
CJI97_000052	329	16.0516	324	13.9289	255	11.8316	439	21.7777	764	34.1398	530	24.1244	276	13.9364	516	21.3167	302	14.2338	226	10.9824	313	14.7903	162	6.83123	374	17.9892	452	21.5087	423	18.2104	226	13.1543	203	11.3658	205	11.8574	472	20.8398	315	14.4229	258	11.6053	229	10.6427	180	9.05221	145	6.01797	583
CJI97_000053	1240	63.0475	1464	65.5899	1326	64.1166	1209	62.5027	1414	65.8478	1269	60.1957	1311	68.9872	1460	62.8561	1458	71.6135	1459	73.8867	1432	70.518	1545	67.8948	1472	73.7855	1405	69.675	1522	68.2839	992	60.1723	1010	58.9317	890	53.6476	1611	74.1262	1338	63.8444	1240	58.1276	1099	53.2276	1099	57.5975	1297	56.0978	1705
CJI97_000054	206	9.20679	285	11.2237	191	8.11811	288	13.0876	393	16.0872	323	13.4679	163	7.5396	191	7.22808	152	6.5626	199	8.85847	243	10.5186	199	7.68699	237	10.4426	215	9.37204	230	9.07039	164	8.74427	192	9.84746	182	9.64331	249	10.071	236	9.89859	209	8.61195	206	8.77004	171	7.87766	151	5.74087	322
CJI97_000055	988	65.5074	1377	80.4483	1311	82.6641	2090	140.898	2231	135.481	2208	136.581	1040	71.3652	1723	96.7314	1014	64.9475	883	58.3121	1023	65.6931	841	48.1938	1102	72.0331	1619	104.697	1587	92.8469	1366	108.05	1508	114.74	1158	91.024	1210	72.6021	998	62.099	907	55.4441	1094	69.0946	1048	71.6233	959	54.0893	1337
CJI97_000056	72	4.8811	78	4.65939	41	2.64332	21	1.44754	32	1.98692	21	1.3282	18	1.26292	23	1.32027	22	1.44078	16	1.08036	27	1.7728	39	2.28513	33	2.20555	36	2.38036	44	2.63205	9	0.727891	8	0.622381	7	0.562596	16	0.981601	7	0.445352	10	0.625028	9	0.581193	10	0.698787	5	0.288346	24
CJI97_000057	116	9.01153	169	11.5685	99	7.31402	244	19.2733	259	18.4283	306	22.1778	158	12.7033	208	13.6821	185	13.8836	122	9.43984	174	13.0918	86	5.77432	208	15.9302	224	16.9724	221	15.1492	108	10.0093	80	7.13201	59	5.43383	154	10.8266	90	6.5615	47	3.3663	114	8.43603	42	3.36317	71	4.692	215
CJI97_000058	790	72.5867	998	80.7997	758	66.2338	943	88.0984	943	79.3573	973	83.4066	566	53.8228	722	56.1715	669	59.381	557	50.9741	604	53.7499	542	43.0419	662	59.966	750	67.2118	627	50.834	643	70.4822	699	73.7036	582	63.3967	592	49.2246	497	42.8555	469	39.7299	742	64.9422	622	58.9088	862	67.3747	731
CJI97_000059	1583	164.675	1562	143.178	1245	123.168	1622	171.563	1761	167.784	1806	175.276	1523	163.971	2032	178.986	1480	148.73	1087	112.627	1447	145.789	920	82.7173	1634	167.578	1904	193.183	1863	171.008	1007	124.973	887	105.889	841	103.719	1543	145.259	1197	116.859	923	88.5244	1255	124.361	857	91.8941	1268	112.209	2389
CJI97_000060	287	10.4948	343	11.0518	258	8.97204	890	33.0908	722	24.181	793	27.0534	290	10.9751	473	14.6454	239	8.44267	215	7.83058	293	10.3769	181	5.72047	260	9.37306	453	16.1564	403	13.0033	245	10.688	222	9.31592	158	6.84955	293	9.69591	226	7.75568	173	5.83245	206	7.17549	148	5.57844	247	7.6833	377
CJI97_000061	3790	190.561	3954	175.178	2445	116.91	4342	221.978	4711	216.946	4922	230.884	3360	174.845	4560	194.136	3313	160.919	2496	124.998	3139	152.861	1777	77.2223	3273	162.24	3881	190.323	4019	178.307	1666	99.9326	1537	88.6848	1254	74.7489	3592	163.441	3126	147.504	1964	91.0436	1402	67.1483	1168	60.5336	1501	64.1998	3981
CJI97_000062	1921	22.9667	2112	22.2492	1997	22.7054	1910	23.2183	2224	24.3529	1870	20.8579	1890	23.3858	2306	23.3442	2062	23.815	2265	26.9714	2109	24.4207	2750	28.4161	1947	22.9485	1941	22.6334	2266	23.9049	1679	23.9475	1798	24.6684	1649	23.3725	2114	22.8721	2031	22.7877	2108	23.2357	1965	22.3782	1694	20.8758	2283	23.2186	2468
CJI97_000063	244	18.0269	259	16.8608	242	17.003	397	29.8227	322	21.7887	361	24.8826	197	15.0632	296	18.517	204	14.5597	149	10.9643	211	15.0981	120	7.66255	259	18.8646	383	27.5984	386	25.1637	148	13.0446	162	13.7349	125	10.9485	248	16.581	202	14.0056	118	8.0376	131	9.21923	115	8.75765	177	11.1241	319
CJI97_000064	1671	103.23	1620	88.1847	1246	73.2027	2162	135.803	2209	124.988	2452	141.321	2117	135.353	2400	125.542	1840	109.809	1454	89.4659	1964	117.512	856	45.705	2039	124.183	2651	159.732	2613	142.438	873	64.3401	875	62.0324	713	52.2194	1955	109.296	1647	95.4866	1136	64.7025	951	55.9632	794	50.5602	1133	59.5413	3090
CJI97_000065	9026	938.95	8696	797.106	7020	694.488	7136	754.793	8006	762.795	7886	765.352	5055	544.237	5900	519.694	4997	502.166	5289	548.006	5438	547.894	5715	513.837	4972	509.912	4166	422.689	4798	440.417	5956	739.163	6975	832.67	4940	609.239	5332	501.958	5787	564.964	4728	453.46	6944	688.097	6313	676.928	10880	962.799	8031
CJI97_000066	3591	46.9651	5313	61.2279	3049	37.9226	4433	58.95	5148	61.6658	3344	40.8022	1897	25.6772	3124	34.5955	2265	28.6167	2066	26.9126	2197	27.8292	2291	25.8969	2076	26.7673	3662	46.7125	3385	39.0639	2080	32.4535	2712	40.7035	1959	30.3744	2874	34.0155	3232	39.669	4284	51.6564	1358	16.9182	1899	25.6003	1535	17.0776	4767
CJI97_000067	177	17.999	152	13.6198	140	13.5389	255	26.3659	262	24.4019	213	20.2075	175	18.4176	306	26.3479	193	18.9594	179	18.1298	246	24.2282	99	8.70108	263	26.3663	214	21.2248	199	17.8561	124	15.0431	104	12.1364	81	9.76506	155	14.2639	99	9.44782	88	8.25036	92	8.91163	80	8.38544	64	5.53625	248
CJI97_000068	391	7.08447	427	6.81723	323	5.56562	819	15.0883	611	10.1395	733	12.3906	367	6.88203	485	7.44082	353	6.17869	402	7.25473	368	6.45787	315	4.93291	407	7.27013	461	8.14678	563	9.00111	322	6.96026	350	7.27747	273	5.86418	427	7.00146	530	9.01212	374	6.24765	407	7.02455	356	6.64876	277	4.26943	618
CJI97_000069	2933	187.595	2978	167.836	2361	143.611	3544	230.478	3678	215.46	3837	228.96	2468	163.371	2976	161.173	2642	163.243	2291	145.948	2466	152.761	1847	102.103	2724	171.765	3053	190.454	2900	163.668	1754	133.838	1833	134.541	1419	107.598	2548	147.482	2252	135.176	1592	93.8787	1528	93.095	1653	108.979	1843	100.275	3128
CJI97_000070	870	91.0268	1482	136.631	1030	102.487	1699	180.746	1774	170	2023	197.471	1404	152.033	2100	186.045	1131	114.315	483	50.334	898	90.9991	914	82.6529	1317	135.848	2097	213.995	1739	160.549	1291	161.144	1069	128.354	999	123.917	1234	116.841	827	81.2037	158	15.2413	2266	225.841	798	86.0623	1166	103.779	1201
CJI97_000071	1172	99.5965	1251	93.6749	1301	105.142	901	77.8516	1110	86.3943	1094	86.7344	937	82.4092	1238	89.0811	1166	95.7208	1255	106.225	1243	102.305	1431	105.104	1268	106.231	1126	93.3274	1365	102.354	1199	121.555	1156	112.734	1237	124.624	1412	108.588	1309	104.394	1689	132.331	1367	110.657	1473	129.027	1650	119.278	1805
CJI97_000072	514	19.5869	531	17.8298	599	21.7075	524	20.303	565	19.7195	567	20.1578	408	16.091	474	15.2943	505	18.5902	422	16.0169	454	16.756	396	13.0425	505	18.9719	469	17.4313	533	17.922	475	21.5941	502	21.9527	434	19.6068	609	21.0015	474	16.9512	392	13.7722	441	16.0079	448	17.5971	442	14.328	609
CJI97_000073	1205	62.6764	1512	69.2976	1110	54.9061	1175	62.1414	1531	72.9353	1305	63.3265	898	48.3407	1232	54.2595	975	48.9906	940	48.6978	1007	50.7291	901	40.5045	1080	55.3806	1152	58.4418	1126	51.6788	902	55.9709	993	59.2718	861	53.0926	1023	48.1529	877	42.8092	817	39.179	810	40.1324	748	40.1031	905	40.0429	1359
CJI97_000074	275	13.6003	367	15.993	336	15.8028	237	11.9176	371	16.8048	292	13.4727	252	12.8984	321	13.4421	308	14.7149	369	18.1763	326	15.615	412	17.6106	379	18.4787	298	14.3743	365	15.9281	271	15.9891	220	12.4859	252	14.7751	363	16.2462	333	15.4554	279	12.7214	279	13.1435	270	13.7638	280	11.7797	437
CJI97_000075	378	34.3823	510	40.8755	381	32.9571	185	17.1096	467	38.905	310	26.3065	304	28.6178	370	28.4966	386	33.9173	428	38.775	399	35.1501	484	38.0496	476	42.6842	309	27.413	274	21.9913	422	45.7925	504	52.6084	499	53.8093	487	40.0869	402	34.3154	432	36.2277	475	41.1557	446	41.8155	465	35.9795	692
CJI97_000076	484	13.1543	798	19.1106	512	13.2334	545	15.0607	811	20.1878	474	12.0187	243	6.83515	327	7.5252	275	7.22014	323	8.74358	272	7.15981	470	11.0403	311	8.33296	357	9.46334	282	6.76283	385	12.4831	479	14.9396	411	13.2427	373	9.17405	379	9.66677	527	13.2053	330	8.54337	346	9.69299	226	5.22504	681
CJI97_000077	30200	1757.69	35996	1846.03	38648	2139.16	23016	1362.05	24503	1306.17	26778	1454.02	34087	2053.26	34363	1693.46	40787	2293.24	47837	2773.09	45314	2554.34	57447	2889.78	45541	2613.1	36570	2075.94	40706	2090.51	29415	2042.41	32122	2145.46	31502	2173.64	43270	2279.04	41509	2267.24	44625	2394.57	32820	1819.57	38881	2332.56	41580	2058.64	50287
CJI97_000078	70	5.53298	114	7.9399	110	8.26864	153	12.2964	259	18.7502	117	8.62788	92	7.52607	168	11.2439	126	9.62105	51	4.01509	68	5.20571	53	3.62075	127	9.8965	220	16.9605	163	11.3686	98	9.24114	141	12.7897	109	10.2141	165	11.8025	121	8.97566	140	10.2024	181	13.628	76	6.19204	57	3.83261	157
CJI97_000079	1866	43.3581	2361	48.3397	1962	43.3549	2199	51.9529	3020	64.2704	2334	50.5961	1913	46.0038	2532	49.8162	2031	45.589	1964	45.4532	2017	45.3916	2417	48.5397	2072	47.4641	2257	51.1499	2360	48.3869	1796	49.7856	1992	53.1165	1686	46.444	1955	41.1089	1780	38.8149	1888	40.4459	1813	40.1282	1484	35.5429	1864	36.8438	2685
CJI97_000080	1774	61.5148	2006	61.2923	1821	60.0504	2925	103.128	3003	95.3732	3031	98.0549	2209	79.2759	3045	89.4049	2011	67.3642	1566	54.0857	2129	71.501	1424	42.6774	1895	64.7817	2468	83.469	2995	91.6389	1715	70.9461	1819	72.3836	1511	62.1161	2315	72.6452	1825	59.3894	1506	48.1465	2650	87.5316	1567	56.0086	1966	57.9921	3205
CJI97_000081	147	15.0328	201	18.1121	142	13.8099	218	22.6676	191	17.8896	222	21.1804	187	19.7918	271	23.4661	205	20.252	189	19.2508	252	24.9594	175	15.4676	218	21.9784	213	21.245	229	20.6641	126	15.3721	126	14.7868	81	9.82023	167	15.455	134	12.8602	104	9.80552	75	7.30596	79	8.32741	113	9.83017	263
CJI97_000082	42	2.45236	63	3.24134	61	3.38723	33	1.95918	95	5.08047	50	2.72372	92	5.55958	113	5.58678	88	4.96373	76	4.4199	87	4.91999	85	4.28958	92	5.2959	92	5.23934	93	4.79153	106	7.38378	109	7.30369	55	3.80725	88	4.64994	53	2.90423	42	2.26099	145	8.06484	36	2.16669	61	3.02987	88
CJI97_000083	413	16.6125	395	14.0001	425	16.2575	388	15.8687	467	17.2047	487	18.2755	464	19.3162	554	18.8687	450	17.4859	465	18.6295	475	18.505	371	12.8979	445	17.6466	479	18.792	522	18.5273	445	21.3542	410	18.9256	391	18.6455	379	13.796	304	11.4757	358	13.2764	558	21.3802	553	22.9281	606	20.7356	515
CJI97_000084	1	0.10169	0	0	2	0.193413	2	0.206791	6	0.558821	0	0	3	0.315731	3	0.258313	7	0.687647	1	0.101284	6	0.590933	7	0.615228	2	0.200504	1	0.0991815	0	0	2	0.24263	0	0	2	0.241113	1	0.0920251	3	0.286298	0	0	0	0	4	0.419272	0	0	6
CJI97_000085	227	7.69451	303	9.04997	372	11.9916	430	14.82	467	14.4983	432	13.6614	342	11.9978	621	17.8236	415	13.5892	276	9.31813	365	11.9828	267	7.82218	356	11.8966	414	13.687	523	15.6428	281	11.3632	263	10.2304	215	8.63987	362	11.1044	257	8.17539	156	4.87522	235	7.5878	188	6.5686	202	5.8246	360
CJI97_000086	6842	119.426	7005	107.74	9387	155.821	9580	170.024	9436	150.852	8890	144.769	6292	113.665	9493	140.304	5133	86.5526	4453	77.4167	5632	95.2118	4863	73.3641	5715	98.3447	7413	126.202	8494	130.824	8020	167.005	7766	155.559	7419	153.524	9334	147.44	9529	156.094	8551	137.61	8624	143.39	9471	170.401	8524	126.567	7914
CJI97_000087	9864	826.6	9681	714.845	6874	547.813	9780	833.312	9502	729.294	11247	879.3	10585	918.022	12810	908.95	10746	869.922	9099	759.453	10675	866.405	7767	562.545	10732	886.626	11285	922.356	12083	893.459	5724	572.243	5295	509.202	5408	537.27	10905	826.986	8942	703.23	7887	609.352	6994	558.292	5937	512.825	7819	557.382	11805
CJI97_000088	221	33.3355	208	27.6457	199	28.5462	116	17.7909	228	31.4989	228	32.0854	121	18.8895	140	17.881	131	19.0887	148	22.2352	140	20.4528	163	21.2503	143	21.2651	113	16.6245	131	17.4359	153	27.5325	166	28.7346	99	17.7037	190	25.9357	149	21.0922	143	19.8868	150	21.5526	119	18.5021	164	21.0435	224
CJI97_000089	4129	705.075	4925	741.048	3314	538.175	3960	687.562	4033	630.76	4458	710.212	2936	518.879	4171	603.086	3738	616.625	2681	455.986	3307	546.934	2671	394.209	3027	509.589	4137	689.018	3904	588.244	2153	438.604	2358	462.078	2384	482.626	3643	562.963	3393	543.744	3060	481.755	2239	364.198	1963	345.518	2670	387.848	4200
CJI97_000090	126	5.80329	170	6.89925	116	5.08092	209	9.7876	268	11.3053	204	8.7658	103	4.90976	165	6.43482	132	5.87312	164	7.52337	178	7.94025	190	7.56343	151	6.85643	151	6.78321	139	5.64905	105	5.76941	117	6.18402	102	5.56952	117	4.87663	83	3.58758	87	3.69434	69	3.02723	60	2.84849	77	3.01685	208
CJI97_000091	67	3.1582	61	2.53364	28	1.25517	147	7.04545	128	5.52612	123	5.40913	67	3.26858	89	3.55225	79	3.59735	70	3.28645	98	4.47406	57	2.32221	95	4.41475	121	5.56294	119	4.94959	36	2.02445	35	1.89328	14	0.78236	52	2.21819	67	2.96388	51	2.21641	27	1.21233	22	1.06893	36	1.44353	149
CJI97_000092	131	3.24821	434	9.48228	374	8.81912	306	7.71473	623	14.1484	383	8.85992	397	10.1879	621	13.0381	398	9.53339	151	3.72919	290	6.96437	249	5.33623	454	11.098	678	16.3967	561	12.2742	452	13.3706	406	11.5526	287	8.43663	491	11.0175	256	5.95708	82	1.87457	602	14.2188	226	5.77619	270	5.69504	597
CJI97_000093	667	64.9096	739	63.369	657	60.8036	595	58.8744	731	65.1547	800	72.6325	531	53.4808	703	57.9278	580	54.5258	589	57.0904	621	58.5309	666	56.0169	577	55.3575	654	62.0748	620	53.2393	647	75.1149	594	66.3363	580	66.9152	740	65.1696	655	59.8198	608	54.5508	681	63.1282	602	60.3865	810	67.0545	1038
CJI97_000094	254	13.6023	311	14.6754	335	17.061	206	11.2169	384	18.8346	317	15.8379	281	15.5742	314	14.2383	308	15.9339	342	18.2419	333	17.2717	395	18.2826	417	22.0157	274	14.3115	266	12.5695	387	24.7246	334	20.5262	365	23.1732	463	22.4383	352	17.6906	336	16.5895	306	15.6097	335	18.492	330	15.0333	479
CJI97_000095	166	16.068	322	27.4638	274	25.2224	501	49.3081	547	48.4939	611	55.1764	275	27.5491	424	34.7511	320	29.9224	101	9.73735	166	15.5623	175	14.6405	268	25.5745	568	53.6238	459	39.2035	287	33.1417	286	31.7689	252	28.918	310	27.1548	182	16.5328	41	3.65892	619	57.074	193	19.2562	378	31.1248	291
CJI97_000096	524	64.9643	850	92.8564	720	84.89	1148	144.714	1041	118.206	1348	155.916	826	105.985	1349	141.613	727	87.0701	314	38.7737	637	76.488	541	57.9699	805	98.3912	1448	175.092	1181	129.196	746	110.337	722	102.722	641	94.2139	735	82.4633	461	53.637	159	18.1742	1284	151.636	487	62.2346	747	78.7814	841
CJI97_000097	11385	49.6571	15776	60.631	12268	50.8865	6926	30.7154	9218	36.8239	5579	22.7019	9418	42.5135	10225	37.7624	11680	49.2133	12799	55.6018	11308	47.7688	17692	66.694	12567	54.0377	9599	40.8346	12558	48.331	10255	53.3608	10736	53.7369	11896	61.5124	16987	67.0494	18836	77.1005	22885	92.0266	11082	46.0426	11305	50.8251	11537	42.8056	25422
CJI97_000098	2247	76.5958	2435	73.1392	2076	67.2991	2831	98.1223	3050	95.2241	2877	91.4954	2812	99.2057	3631	104.804	2741	90.2614	2977	101.075	3083	101.785	3412	100.525	2713	91.1735	2944	97.88	3401	102.298	1716	69.7843	1832	71.6653	1578	63.7709	2240	69.1003	2341	74.8899	2059	64.7101	1598	51.8886	1564	54.9539	1900	55.0953	2778
CJI97_000099	657	13.7801	766	14.1568	596	11.8881	615	13.1156	761	14.6189	714	13.9714	817	17.7348	1046	18.5766	871	17.648	938	19.5953	1018	20.6797	813	14.738	946	19.5611	954	19.5159	1022	18.9144	551	13.7872	499	12.0107	379	9.42407	906	17.1966	799	15.7272	767	14.8318	420	8.39127	427	9.23152	523	9.3314	1198
CJI97_000100	1856	38.7485	2403	44.2059	2229	44.2555	2022	42.9224	2388	45.6622	2280	44.4089	2102	45.4182	2641	46.6868	2231	44.9954	2086	43.3767	2104	42.5435	2328	42.007	2102	43.264	2139	43.5554	2265	41.7256	1637	40.7722	1741	41.7117	1369	33.884	2172	41.0362	1878	36.7953	1647	31.7019	1350	26.8475	1501	32.3011	1629	28.9306	2256
CJI97_000101	433	9.30834	616	11.6685	416	8.50468	186	4.06559	320	6.30057	197	3.95101	461	10.2566	419	7.62688	550	11.4219	508	10.8771	443	9.22356	733	13.6191	400	8.47737	325	6.81431	324	6.14591	361	9.25827	466	11.4961	454	11.5705	341	6.63389	296	5.97167	286	5.66845	629	12.8804	296	6.55897	477	8.72292	586
CJI97_000102	629	28.3924	816	32.4557	741	31.809	640	29.3737	758	31.3377	728	30.6578	648	30.2724	833	31.838	733	31.963	731	32.865	788	34.45	758	29.5721	769	34.2212	894	39.359	961	38.2765	530	28.5408	548	28.3866	439	23.4925	755	30.841	646	27.3656	670	27.8831	515	22.1438	468	21.775	553	21.2342	888
CJI97_000103	2680	228.821	3003	225.925	2654	215.497	2361	204.966	3097	242.185	2907	231.56	2429	214.638	2948	213.126	2415	199.191	2826	240.324	2745	226.993	3399	250.826	2590	218.01	2438	203.024	2662	200.551	2573	262.083	2782	272.583	2668	270.06	2723	210.396	2765	221.552	3046	239.775	2776	225.774	2920	256.982	3493	253.699	3237
CJI97_000104	1501	89.3724	1649	86.5153	1649	93.3735	1133	68.5928	1212	66.0953	1511	83.9353	1048	64.5808	1354	68.2637	1263	72.6469	1245	73.834	1219	70.297	1287	66.2313	1322	77.6017	1264	73.4047	1266	66.5141	1321	93.8348	1242	84.8645	1200	84.7067	1656	89.2304	1511	84.432	1440	79.0495	1232	69.8758	1476	90.5876	1653	83.725	1770
CJI97_000105	818	47.0045	944	47.7977	554	30.2744	1054	61.5818	1023	53.8402	1117	59.882	679	40.3808	907	44.1308	698	38.7465	682	39.0332	679	37.7891	587	29.1532	831	47.0765	804	45.0605	795	40.3097	446	30.5745	411	27.1025	329	22.4128	834	43.3692	761	41.0384	594	31.4692	348	19.0484	430	25.4691	513	25.0762	1023
CJI97_000106	111	7.81783	136	8.44018	55	3.68389	144	10.3122	159	10.2567	186	12.2218	157	11.4441	226	13.4778	113	7.68834	144	10.1016	165	11.2553	87	5.29595	161	11.1791	143	9.82321	166	10.3164	39	3.27692	56	4.52619	33	2.75544	157	10.0067	128	8.46045	119	7.72724	30	2.01269	30	2.17793	56	3.35514	213
CJI97_000107	2936	86.5534	4317	112.14	2846	79.789	6821	204.457	7175	193.729	7073	194.531	4735	144.467	7134	178.078	3702	105.428	1969	57.8147	3325	94.9358	2573	65.5586	4299	124.943	6565	188.763	6432	167.314	2963	104.207	3319	112.284	2495	87.1991	3824	102.018	2531	70.0229	729	19.8139	5346	150.124	1871	56.854	3075	77.1139	4601
CJI97_000108	89	3.87251	95	3.6423	64	2.64828	94	4.15869	91	3.62652	94	3.81582	139	6.25947	90	3.31584	101	4.24537	128	5.54725	125	5.26773	73	2.74529	145	6.21997	131	5.55941	132	5.06797	81	4.20462	61	3.04589	61	3.14664	169	6.65457	150	6.12512	204	8.18366	124	5.13946	44	1.9734	58	2.14679	128
CJI97_000109	189	7.88258	198	7.27648	99	3.92665	241	10.22	205	7.83079	193	7.50968	264	11.3954	265	9.35838	205	8.25946	226	9.38814	291	11.7547	155	5.58727	255	10.4849	278	11.3085	243	8.94273	111	5.52291	66	3.15887	73	3.60947	246	9.28478	272	10.6462	325	12.497	87	3.45636	84	3.61115	82	2.90924	270
CJI97_000110	1773	38.7124	2009	38.6519	2028	42.1105	2072	46	2179	43.5757	1963	39.9871	1961	44.3138	2328	43.0401	1910	40.2871	1850	40.2326	2014	42.5904	2086	39.3657	2057	44.2785	2075	44.189	2244	43.2336	1637	42.6412	1621	40.6169	1209	31.2955	2133	42.1466	2011	41.2073	1748	35.1882	1436	29.8668	1427	32.1163	1641	30.4796	2385
CJI97_000111	124	8.01604	162	9.2279	112	6.88552	225	14.7893	295	17.4665	251	15.138	188	12.5781	230	12.5897	163	10.1793	138	8.8855	186	11.6456	130	7.26346	259	16.5065	254	16.015	204	11.6366	150	11.5683	139	10.3118	107	8.20041	209	12.2268	161	9.76752	74	4.41046	110	6.77367	78	5.19748	95	5.22422	339
CJI97_000112	1557	236.831	2252	301.833	1079	156.081	2289	354.015	2288	318.75	2750	390.247	1501	236.292	2622	337.7	1472	216.296	667	101.051	1215	178.993	703	92.4201	1668	250.128	2552	378.603	2077	278.768	936	169.849	900	157.099	851	153.459	1568	215.837	1061	151.455	256	35.9007	2274	329.483	787	123.391	1439	186.196	1969
CJI97_000113	1136	36.2653	1551	43.6289	1532	46.5107	1365	44.307	1761	51.4894	1466	43.6621	1040	34.361	1338	36.1674	1176	36.267	1123	35.7073	1126	34.8147	1140	31.4543	1273	40.0644	1314	40.9131	1360	38.3097	1414	53.8519	1428	52.3146	1244	47.0812	1568	45.2991	1495	44.7893	1105	32.5229	1741	52.9426	1083	35.637	1510	41.0062	1632
CJI97_000114	1520	22.2418	1780	22.9507	1251	17.4086	1596	23.7457	2006	26.8846	1794	24.491	2120	32.1057	2451	30.3681	2163	30.5755	2173	31.6702	2374	33.6448	2194	27.7476	2357	34.0019	2181	31.1269	2451	31.6466	1171	20.4419	1151	19.3278	999	17.3303	2038	26.9874	1758	24.1416	1564	21.0998	1329	18.5244	1016	15.3243	1345	16.742	2954
CJI97_000115	28	1.84971	55	3.20153	38	2.38732	31	2.08225	80	4.8404	48	2.95832	26	1.77762	35	1.95777	57	3.63757	32	2.10552	40	2.55927	36	2.05546	63	4.10302	54	3.47932	29	1.69044	46	3.62528	57	4.32118	35	2.74112	85	5.08153	31	1.92189	23	1.40084	48	3.02051	19	1.29378	17	0.955332	98
CJI97_000116	393	9.08504	521	10.6126	465	10.2228	502	11.7995	674	14.2705	484	10.4385	486	11.6276	585	11.4509	535	11.9476	616	14.1834	579	12.9635	477	9.53048	625	14.244	492	11.0931	599	12.2185	321	8.85275	273	7.24234	179	4.9057	432	9.0375	393	8.52604	239	5.09386	318	7.00253	215	5.1231	253	4.97525	572
CJI97_000117	2533	138.517	2864	138.004	1982	103.075	2043	113.596	2400	120.206	2426	123.77	1714	97.006	2189	101.359	1808	95.512	1516	82.5719	1650	87.3902	1333	63.0028	1747	94.1843	1876	100.059	1758	84.829	1531	99.8808	1459	91.5599	1314	85.1878	2035	100.708	2041	104.745	1532	77.2398	1363	70.9998	1084	61.1023	1465	68.1499	2457
CJI97_000118	153	17.4177	278	27.8865	205	22.1939	207	23.9605	361	37.6402	256	27.1892	216	25.4491	281	27.0866	215	23.6444	206	23.3577	217	23.926	262	25.7788	241	27.0479	330	36.641	255	25.6151	259	35.1753	230	30.0475	209	28.2071	319	32.864	191	20.4058	189	19.837	275	29.8212	163	19.127	169	16.3661	377
CJI97_000119	2532	100.507	3078	107.659	2650	100.036	2699	108.933	3085	112.158	2936	108.729	2103	86.3953	2319	77.9436	2435	93.373	2333	92.2382	2268	87.1937	2715	93.1457	2308	90.3201	2006	77.6635	2124	74.3949	2276	107.781	2458	111.968	2365	111.295	2902	104.246	2469	91.9756	2308	84.4659	2757	104.246	2209	90.383	2778	93.8044	2993
CJI97_000120	1791	41.5621	2095	42.8386	2279	50.2952	1688	39.8291	2165	46.0156	2108	45.6383	1419	34.0803	1557	30.5942	1467	32.8869	1627	37.6057	1620	36.4106	2180	43.724	1658	37.9318	1268	28.6996	1354	27.7254	1958	54.2067	2045	54.4599	1637	45.0364	1937	40.6782	1584	34.4967	1489	31.8574	2012	44.4757	1827	43.7019	2169	42.8174	2054
CJI97_000121	5	0.317557	3	0.167889	8	0.483194	8	0.516616	10	0.581697	6	0.355517	3	0.197193	7	0.376442	7	0.429478	9	0.569323	3	0.184537	6	0.329355	6	0.375681	7	0.433614	5	0.280207	10	0.757687	5	0.364421	3	0.225884	10	0.574753	10	0.596035	29	1.6981	2	0.120997	2	0.130931	4	0.216108	8
CJI97_000122	178	12.4399	99	6.09651	118	7.84258	5	0.355298	22	1.4082	21	1.36922	30	2.16989	42	2.48539	40	2.70052	37	2.57551	46	3.11361	23	1.38927	31	2.13587	91	6.20286	87	5.36504	21	1.75087	16	1.28321	17	1.40851	18	1.13841	29	1.90202	22	1.41753	7	0.466002	9	0.648334	2	0.118901	179
CJI97_000123	382	10.7535	504	12.5016	330	8.83445	761	21.7819	825	21.2708	760	19.9598	538	15.6743	806	19.2118	449	12.2102	431	12.0845	497	13.5504	243	5.91226	564	15.6524	624	17.1326	700	17.3876	353	11.8549	261	8.43155	194	6.47442	468	11.9223	370	9.77478	244	6.33271	298	7.99088	172	4.99084	170	4.07093	778
CJI97_000124	571	102.332	677	106.909	462	78.7404	451	82.1822	556	91.2631	608	101.657	533	98.8603	630	95.6013	641	110.975	643	114.776	697	120.981	470	72.8005	810	143.112	716	125.153	675	106.742	467	99.8459	352	72.3934	347	73.7256	692	112.231	633	106.463	470	77.6581	412	70.334	388	71.6748	389	59.304	865
CJI97_000125	48	1.12108	74	1.52292	70	1.55479	75	1.78107	110	2.35306	67	1.45991	101	2.44138	92	1.81941	66	1.48912	64	1.48881	62	1.40248	79	1.59472	80	1.84205	88	2.00462	117	2.41122	141	3.92873	116	3.1091	94	2.60277	119	2.51519	77	1.68774	48	1.03359	235	5.22824	83	1.99817	75	1.4901	81
CJI97_000126	2551	108.647	3221	120.878	3358	136.009	2375	102.848	3104	121.081	2763	109.786	1840	81.1045	2084	75.1542	2210	90.9265	2345	99.4752	2270	93.6362	3437	126.517	2387	100.225	1892	78.5928	2023	76.0257	3129	158.983	3101	151.562	3259	164.553	3063	118.055	2993	119.628	3489	137.001	4247	172.299	3465	152.114	4164	150.861	3322
CJI97_000127	968	31.4569	980	28.0619	913	28.2158	1523	50.3231	2024	60.2417	1982	60.09	1505	50.6171	1913	52.6386	1542	48.4079	1372	44.4079	1492	46.9592	1547	43.4503	1556	49.8503	1632	51.7268	1847	52.9621	1089	42.219	1294	48.2566	1519	58.5211	1816	53.4056	1595	48.6432	1625	48.6865	2782	86.1175	1677	56.1738	2694	74.4729	1814
CJI97_000128	1970	38.1374	2253	38.4322	2421	44.5718	2176	42.8321	2434	43.1569	1961	35.4177	1909	38.2481	2121	34.7675	2041	38.1697	2038	39.2965	1934	36.262	1989	33.2798	1890	36.0714	1750	33.0428	2055	35.1038	1926	44.4815	1847	41.033	1596	36.6295	2166	37.9466	2027	36.8263	2004	35.7682	1855	34.2075	1854	36.9959	2183	35.9499	2555
CJI97_000129	577	15.8244	852	20.5893	1237	32.2628	324	9.0349	360	9.04274	297	7.59917	1772	50.2963	2287	53.1089	2486	65.8635	3574	97.6273	3235	85.9285	6511	154.334	3205	86.6558	2674	71.5267	2682	64.9035	685	22.412	924	29.0808	1024	33.294	651	16.1571	675	17.3731	867	21.9223	1236	32.2897	1128	31.8875	1236	28.8357	3199
CJI97_000132	2331	88.4545	2349	78.5435	1667	60.1581	1588	61.2709	2053	71.353	1910	67.619	1639	64.369	2025	65.0656	1944	71.2632	1858	70.2244	1825	67.0736	2196	72.0231	1907	71.3421	1873	69.3218	1975	66.1305	1226	55.5018	1234	53.7371	1275	57.359	1865	64.0452	1800	64.1018	1656	57.9365	1223	44.2077	1182	46.2333	1585	51.1643	2942
CJI97_000133	285	15.2625	248	11.7026	218	11.1024	187	10.1823	186	9.123	206	10.2921	332	18.4008	368	16.6869	289	14.9509	398	21.2289	396	20.5393	359	16.6164	409	21.5933	377	19.6913	375	17.7202	137	8.75263	110	6.76011	125	7.93603	369	17.8828	296	14.8762	325	16.0464	145	7.39675	158	8.7216	168	7.65329	557
CJI97_000134	1320	192.685	1331	171.199	1646	228.499	716	106.271	1094	146.264	1154	157.159	1100	166.183	1213	149.928	1324	186.704	1341	194.97	1448	204.717	1596	201.358	1515	218.024	1146	163.16	1292	166.416	1339	233.181	1204	201.689	1455	251.797	1850	244.386	1718	235.352	1808	243.325	2022	281.157	1829	275.2	2127	264.12	2241
CJI97_000135	1847	69.6501	2093	69.5462	2017	72.3338	1361	52.1842	1657	57.2299	1633	57.4512	1750	68.2987	2080	66.4151	2059	75.0071	1954	73.3912	1996	72.8998	2951	96.1803	2171	80.7109	1953	71.8309	1971	65.5841	1234	55.5148	1470	63.6142	1578	70.5465	2553	87.1236	2431	86.032	2475	86.0487	1804	64.8014	1497	58.1884	2299	73.7486	3043
CJI97_000136	5467	90.2067	5848	85.025	6208	97.4141	6158	103.313	7066	106.785	6168	94.9493	5354	91.4298	7374	103.025	5275	84.082	5335	87.6776	6063	96.892	4936	70.3925	5399	87.8254	5686	91.5063	6864	99.9365	4410	86.8094	4540	85.9661	3809	74.5099	5877	87.7557	5501	85.1827	4508	68.5785	3853	60.5594	3578	60.8541	4714	66.1666	7764
CJI97_000137	480	18.7249	609	20.9337	481	17.8445	744	29.5106	845	30.1912	647	23.5473	483	19.5005	594	19.6206	508	19.144	442	17.1737	540	20.4025	442	14.9026	566	21.7677	690	26.2532	746	25.6788	376	17.4987	370	16.5639	306	14.1519	591	20.8639	477	17.4629	355	12.7679	292	10.8506	259	10.4145	305	10.1213	865
CJI97_000138	472	7.30218	563	7.67482	311	4.57563	481	7.56627	614	8.7001	395	5.70119	272	4.35511	364	4.76826	377	5.63434	397	6.11738	342	5.12445	461	6.16415	356	5.42972	396	5.9753	341	4.65502	264	4.87251	333	5.91202	209	3.83328	393	5.50216	431	6.2576	458	6.53266	171	2.51999	208	3.31691	147	1.93458	796
CJI97_000139	2008	77.4974	2289	77.8428	2364	86.7664	1843	72.3227	2537	89.6787	2100	75.6137	1784	71.2587	2301	75.1949	1765	65.8051	1786	68.6546	1743	65.1525	2488	82.9919	2091	79.56	1864	70.1655	2095	71.3452	2164	99.6367	2235	98.988	2061	94.3007	2333	81.4832	1979	71.6786	2045	72.7664	2133	78.4165	2021	80.3988	2534	83.1935	2466
CJI97_000140	288	19.0256	367	21.3629	237	14.8893	502	33.7191	558	33.7618	478	29.4599	446	30.493	626	35.0162	382	24.3781	317	20.8578	385	24.633	313	17.8711	458	29.8283	497	32.0226	470	27.3969	236	18.5993	230	17.4363	187	14.6454	352	21.0435	296	18.3509	149	9.07499	161	10.1313	132	8.98834	156	8.76657	372
CJI97_000141	338	77.4437	485	97.9175	287	62.5362	543	126.501	468	98.2111	698	149.205	326	77.3048	528	102.436	340	75.2557	169	38.5674	276	61.2476	245	48.5173	330	74.5419	524	117.099	403	81.4763	303	82.8229	292	76.7774	263	71.4395	370	76.7186	302	64.9376	86	18.1669	633	138.155	177	41.8025	404	78.7427	478
CJI97_000142	3156	145.729	3320	135.082	3461	151.982	2310	108.455	2977	125.903	3061	131.865	2356	112.591	2764	108.068	2469	110.134	2556	117.554	2610	116.724	3606	143.912	2410	109.71	2300	103.584	2495	101.657	2745	151.214	2855	151.286	2637	144.356	3683	153.901	3854	167.01	4000	170.288	3140	138.113	3015	143.502	3896	153.034	3799
CJI97_000143	704	27.1704	841	28.6002	1138	41.7682	682	26.7629	815	28.8089	731	26.3208	668	26.6821	735	24.0192	699	26.061	874	33.5969	812	30.3522	1055	35.1915	748	28.4605	588	22.1338	702	23.9066	834	38.3997	918	40.6582	780	35.6888	916	31.9926	1042	37.7408	1108	39.4255	1150	42.278	1052	41.8503	1250	41.0386	942
CJI97_000144	409	8.96271	479	9.24914	492	10.2533	796	17.736	837	16.7991	748	15.2924	535	12.1336	693	12.8587	465	9.84374	443	9.66907	555	11.7793	416	7.879	561	12.1198	673	14.3842	722	13.9608	492	12.8623	442	11.1153	332	8.62518	594	11.7797	499	10.2621	344	6.95007	501	10.458	353	7.97353	418	7.79205	660
CJI97_000145	13614	1785.68	15424	1782.64	12785	1594.77	11510	1535.04	12214	1467.31	13062	1598.4	8273	1123.05	10266	1140.16	10677	1352.87	8415	1099.35	8698	1104.96	9376	1062.91	8461	1094.1	10185	1302.96	10056	1163.86	8382	1311.61	9226	1388.71	9687	1506.33	9621	1142	9207	1133.33	9247	1118.23	9233	1153.59	8912	1204.9	13031	1453.97	12971
CJI97_000146	8170	285.488	9714	299.098	8129	270.137	6022	213.96	7718	247.011	6649	216.761	7144	258.361	8474	250.728	7674	259.047	7006	243.838	7049	238.564	8316	251.156	7627	262.747	6907	235.402	7264	223.975	6095	254.085	6301	252.672	5671	234.931	8020	253.613	7646	250.738	7321	235.858	5534	184.204	6066	218.489	7561	224.753	9065
CJI97_000147	2594	337.794	3000	344.233	1497	185.389	3143	416.152	3705	441.891	4593	558.002	2176	293.265	3121	344.131	2147	270.088	1194	154.864	1814	228.786	1210	136.185	1956	251.112	2982	378.742	2640	303.349	1363	211.746	1163	173.797	1268	195.756	2491	293.552	1858	227.063	770	92.4456	2448	303.659	995	133.556	1866	206.706	2837
CJI97_000148	12226	1215.93	14765	1293.92	16245	1536.47	11802	1193.46	12353	1125.23	13494	1252.05	10255	1055.55	12796	1077.58	12881	1237.56	11132	1102.71	12018	1157.62	13647	1173.07	11629	1140.21	13902	1348.52	13637	1196.74	11039	1309.76	12489	1425.39	12993	1531.96	13719	1234.75	13058	1218.77	13666	1253.08	16562	1569.03	14217	1457.45	17714	1498.65	15200
CJI97_000149	695	34.3716	734	31.9861	1218	57.2853	665	33.4397	668	30.2578	858	39.5877	938	48.0107	1060	44.3884	780	37.265	592	29.1609	655	31.3738	410	17.5251	795	38.7614	796	38.3957	819	35.7401	862	50.8582	721	40.9197	744	43.6216	862	38.5791	639	29.6576	502	22.8893	760	35.8032	832	42.4129	835	35.1286	1170
CJI97_000150	11658	166.813	12588	158.713	10441	142.078	11048	160.737	12306	161.275	9385	125.285	11453	169.607	14323	173.535	11848	163.773	11382	162.214	11884	164.694	11907	147.255	11151	157.303	10637	148.45	13514	170.627	7912	135.061	8406	138.031	7677	130.23	11267	145.896	11318	151.983	10189	134.416	6921	94.3339	8027	118.391	9635	117.278	13089
CJI97_000151	162	5.94791	166	5.3704	127	4.43439	134	5.00242	120	4.0353	109	3.73365	135	5.12983	153	4.75652	105	3.72417	149	5.44879	153	5.44066	192	6.09274	157	5.68285	126	4.51205	180	5.83148	59	2.58428	70	2.94937	93	4.04805	135	4.48552	135	4.65161	163	5.51761	86	3.00774	96	3.63312	77	2.40491	168
CJI97_000152	1428	131.207	1490	120.633	1599	139.72	633	59.1371	851	71.6152	870	74.5773	1220	116.014	1062	82.6234	1569	139.266	1470	134.528	1514	134.731	1770	140.561	1420	128.628	861	77.1592	1019	82.6155	1276	139.868	1313	138.445	1425	155.224	1429	118.821	1230	106.061	1174	99.4517	1491	130.497	1387	131.361	1589	124.198	2158
CJI97_000153	3489	84.8837	4271	91.5593	3399	78.6421	4012	99.2454	4652	103.659	4327	98.2127	3354	84.4512	4528	93.2778	3453	81.1542	2993	72.5261	3329	78.4418	2872	60.3906	3469	83.2041	3993	94.7495	4058	87.1149	2499	72.5318	2508	70.0217	2087	60.1949	3857	84.9186	3328	75.9848	2555	57.3097	2240	51.9116	1978	49.6032	2672	55.2993	4497
CJI97_000154	1342	32.1738	1734	36.6309	2019	46.0327	1682	41.0017	2276	49.9766	1758	39.3211	1307	32.4298	1618	32.8455	1422	32.9337	1473	35.1736	1460	33.901	1815	37.6086	1378	32.5698	1265	29.5797	1380	29.1935	1627	46.5345	1696	46.6613	1415	40.2179	1291	28.0095	1090	24.5243	1120	24.7561	1674	38.2294	1354	33.4601	1631	33.2631	1681
CJI97_000155	1784	181.414	2163	193.813	1927	186.354	1869	193.247	2329	216.916	2315	219.627	1439	151.446	1855	159.723	1885	185.173	1652	167.321	1648	162.31	2063	181.316	1689	169.326	1738	172.377	1707	153.168	1676	203.324	1959	228.608	1934	233.156	1607	147.884	1506	143.721	1573	147.475	2430	235.383	1800	188.672	2490	215.395	1939
CJI97_000156	465	13.1925	406	10.1496	423	11.4129	730	21.0584	638	16.5784	624	16.5165	419	12.303	588	14.1254	464	12.717	445	12.5748	470	12.9147	443	10.8628	492	13.7612	487	13.4759	509	12.7424	301	10.1878	321	10.4511	229	7.70238	328	8.42131	277	7.37523	251	6.56544	312	8.43186	289	8.45149	367	8.8573	522
CJI97_000157	1153	48.4226	1410	52.178	1300	51.921	1005	42.9152	1632	62.7747	1304	51.0922	1194	51.8971	1693	60.2039	1425	57.8129	1183	49.4844	1329	54.0573	1538	55.8261	1356	56.143	1551	63.5309	1563	57.9209	1016	50.9039	1031	49.6889	836	41.6235	1229	46.709	1310	51.631	1499	58.041	854	34.1641	923	39.9559	1010	36.0828	1419
CJI97_000158	266	22.499	307	22.8808	148	11.9049	333	28.6387	410	31.7623	342	26.9877	179	15.6695	291	20.8413	188	15.3614	176	14.8272	202	16.548	127	9.28427	202	16.8442	274	22.6041	224	16.7181	109	10.9989	139	13.4921	74	7.42041	222	16.9928	216	17.1457	187	14.5827	108	8.70161	114	9.9391	126	9.06593	459
CJI97_000159	127	20.1649	138	19.3072	124	18.7238	133	21.4718	128	18.6143	167	24.7381	120	19.7193	158	21.2421	130	19.94	103	16.289	108	16.6083	84	11.5274	168	26.2977	170	26.3266	130	18.2134	108	20.4576	98	17.8566	82	15.4354	121	17.3863	93	13.8578	62	9.07606	97	14.6709	66	10.8018	95	12.8314	266
CJI97_000160	2374	341.041	2150	272.153	1735	237.031	2515	367.358	2452	322.62	3189	427.403	2621	389.684	3198	389.003	2327	322.934	2283	326.66	2494	347.003	1849	229.575	2456	347.833	2477	347.061	2824	357.971	1345	230.508	1478	243.659	1374	234.006	2316	301.089	1977	266.534	1841	243.834	2110	288.736	1875	277.643	1941	237.198	2273
CJI97_000161	375	36.2983	480	40.9398	432	39.7666	241	23.7191	333	29.5219	227	20.4993	343	34.3612	436	35.7347	376	35.1588	431	41.5524	401	37.5932	426	35.639	392	37.4074	282	26.6231	365	31.1749	397	45.8441	348	38.6559	343	39.3607	386	33.8121	383	34.7915	322	28.7359	363	33.4699	346	34.5216	377	31.0424	431
CJI97_000162	1338	21.682	2106	30.0712	1895	29.2034	3316	54.6366	3081	45.7278	2264	34.2277	2513	42.1459	3531	48.4495	2057	32.2009	1782	28.7618	2249	35.2974	1448	20.2803	2371	37.8784	3229	51.0347	3655	52.2622	1802	34.8367	1735	32.2644	1140	21.9009	1824	26.7484	1671	25.412	1168	17.4502	1220	18.832	1058	17.6721	999	13.7711	2461
CJI97_000163	600	19.7104	774	22.4045	517	16.1516	477	15.9327	766	23.0472	593	18.1743	500	16.9994	566	15.7438	547	17.3589	551	18.0286	564	17.9446	586	16.6381	568	18.3954	457	14.6425	533	15.45	516	20.2224	467	17.6053	471	18.3434	764	22.7127	609	18.7751	632	19.1415	507	15.8652	361	12.224	512	14.3078	913
CJI97_000164	390	9.80457	406	8.99372	362	8.65472	401	10.2502	530	12.2035	405	9.49897	523	13.6077	581	12.3677	503	12.2158	535	13.3962	515	12.5395	440	9.56045	626	15.5151	522	12.7994	608	13.4873	277	8.30773	270	7.78949	241	7.18281	474	10.7838	375	8.84739	275	6.37398	278	6.65736	236	6.11555	242	5.17534	712
CJI97_000165	2251	63.9635	2806	70.2577	3200	86.4743	1698	49.0592	2145	55.8251	1990	52.7555	2709	79.6683	3166	76.1757	3129	85.8922	3559	100.728	3416	94.0124	4411	108.332	3271	91.6335	2649	73.4164	3117	78.1539	2567	87.0204	2647	86.3162	2638	88.868	3022	77.7108	3040	81.0682	3460	90.6457	3163	85.6149	3217	94.2253	3312	80.0584	3290
CJI97_000166	371	25.2458	454	27.222	590	38.181	356	24.6315	501	31.2247	333	21.1406	534	37.6076	677	39.0078	514	33.7885	526	35.6504	624	41.1254	615	36.1702	576	38.6415	565	37.4988	588	35.306	447	36.2878	430	33.5788	405	32.6726	614	37.8106	508	32.4413	516	32.3727	474	30.7246	470	32.9665	464	26.8591	749
CJI97_000167	10660	127.869	11664	123.283	18120	206.702	13746	167.652	12310	135.242	11929	133.496	21541	267.419	25414	258.124	19021	220.41	15862	189.509	18374	213.462	19213	199.188	20047	237.068	18763	219.515	23534	249.092	15318	219.204	14696	202.296	15337	218.103	16600	180.196	14062	158.298	13066	144.499	20758	237.184	18282	226.043	18156	185.262	17914
CJI97_000168	1312	33.0294	1639	36.3576	1666	39.8862	1052	26.9283	1454	33.5256	1176	27.6206	1369	35.669	1536	32.7421	1439	34.9961	1722	43.1783	1641	40.0117	1924	41.8634	1463	36.3102	1168	28.679	1301	28.9003	1405	42.1971	1382	39.9261	1321	39.4261	1680	38.2743	1696	40.0694	1778	41.268	1432	34.3403	1547	40.1437	1833	39.2545	1958
CJI97_000170	68	1.67235	83	1.79865	44	1.02909	95	2.37557	99	2.22997	111	2.54682	145	3.69068	140	2.91538	110	2.61338	115	2.81696	152	3.62053	64	1.36038	130	3.15195	117	2.80646	190	4.12315	56	1.64303	41	1.15713	82	2.39081	65	1.44664	62	1.43097	53	1.20173	50	1.17134	28	0.7098	53	1.1088	117
CJI97_000171	567	81.4533	508	64.3041	425	58.0624	380	55.5054	403	53.0244	608	81.4867	942	140.054	950	115.557	918	127.397	1173	167.837	998	138.857	889	110.38	1015	143.75	1097	153.705	1652	209.408	188	32.2197	238	39.236	278	47.3461	435	56.5516	448	60.3982	729	96.5534	554	75.8104	436	64.5612	493	60.2465	381
CJI97_000172	1159	53.1108	1075	43.4067	598	26.0604	831	38.7192	1054	44.2369	1020	43.6071	1027	48.7068	1122	43.5352	1036	45.8617	1281	58.4673	1205	53.4807	949	37.5861	1168	52.7666	1089	48.6722	1354	54.7488	519	28.373	412	21.666	487	26.4571	818	33.9221	780	33.5439	947	40.0095	704	30.7302	542	25.6011	860	33.5241	1044
CJI97_000173	407	18.3716	475	18.8927	316	13.565	470	21.5713	561	23.1932	472	19.877	389	18.1728	542	20.7157	437	19.0557	404	18.1634	499	21.8154	361	14.0838	468	20.8264	432	19.0191	513	20.4327	340	18.3092	311	16.1099	211	11.2914	453	18.5046	398	16.8599	242	10.0712	249	10.7064	274	12.7486	274	10.5211	569
CJI97_000174	2108	68.2582	2285	65.1959	2816	86.7157	3098	101.998	2886	85.5906	2987	90.2355	3931	131.737	4800	131.606	4295	134.35	3633	117.169	4009	125.728	3151	88.185	3436	109.687	4535	143.224	5160	147.432	2865	110.675	2840	105.532	2956	113.476	3229	94.6199	2831	86.0289	3077	91.8599	3458	106.66	3551	118.521	3178	87.5382	3643
CJI97_000175	4188	265.056	5321	296.738	3682	221.613	5116	329.22	6028	349.421	5178	305.738	4641	303.992	6737	361.032	4914	300.439	3510	221.259	4360	267.256	4177	228.484	4775	297.934	7083	437.222	6414	358.192	3012	227.417	3347	243.09	2871	215.416	4057	232.362	3536	210.021	2798	163.265	2570	154.937	2308	150.566	2695	145.094	4273
CJI97_000176	1638	74.3083	1944	77.7086	1749	75.456	2812	129.707	2606	108.279	2619	110.845	2043	95.9205	2960	113.701	1818	79.6725	1524	68.8609	1711	75.1768	1419	55.6375	1835	82.0685	2381	105.351	2533	101.395	1560	84.428	1680	87.4609	1552	83.4697	2026	83.175	1504	64.0312	1165	48.7263	1862	80.463	1287	60.1813	1571	60.626	1586
CJI97_000177	1668	25.6735	1466	19.8826	1595	23.3469	2859	44.7434	2428	34.2281	2739	39.3313	1738	27.6859	2300	29.9754	1496	22.2439	1711	26.2303	1769	26.371	1823	24.2514	1741	26.4183	1685	25.2955	2302	31.2645	1092	20.0517	1009	17.8222	1450	26.4588	1541	21.4645	1543	22.2882	2133	30.2687	1837	26.9334	1655	26.2571	2026	26.527	1549
CJI97_000178	408	29.5404	461	29.4108	395	27.1978	393	28.9318	512	33.9525	407	27.4921	337	25.2526	496	30.4079	352	24.6201	276	19.9035	295	20.6866	254	15.8947	383	27.3383	407	28.7412	432	27.5992	375	32.3911	421	34.98	325	27.8967	409	26.7984	415	28.1984	272	18.1568	369	25.4493	284	21.195	385	23.7125	555
CJI97_000179	1635	75.3046	2064	83.765	1703	74.5931	1057	49.5	1579	66.6087	1261	54.1847	1086	51.767	1378	53.7405	1189	52.9026	1373	62.9852	1352	60.3102	1688	67.1951	1442	65.4766	1129	50.7168	1209	49.1346	1330	73.0792	1256	66.3858	1147	62.6298	1629	67.8977	1612	69.6769	1557	66.116	1174	51.5068	1277	60.6254	1429	55.9881	2013
CJI97_000180	1477	205.652	1790	219.612	1535	203.255	1103	156.155	1417	180.704	1487	193.162	1138	163.989	1230	145.013	1424	191.538	1450	201.088	1537	207.27	1252	150.667	1608	220.727	1288	174.913	1302	159.964	1482	246.173	1373	219.384	1493	246.449	1672	210.678	1394	182.153	1322	169.707	2693	357.176	1789	256.757	1830	216.752	2222
CJI97_000181	79	7.14979	128	10.2076	145	12.48	78	7.17773	102	8.45497	100	8.44353	70	6.55668	67	5.1344	62	5.42062	89	8.02271	69	6.0482	86	6.72708	100	8.92243	70	6.17901	68	5.43041	105	11.3369	132	13.7095	120	12.8754	137	11.2206	130	11.0415	99	8.26068	221	19.0525	113	10.5415	130	10.0085	180
CJI97_000182	266	4.52944	380	5.70159	380	6.15357	486	8.41444	564	8.79605	476	7.56184	343	6.04473	488	7.03609	346	5.69155	365	6.19042	404	6.66277	415	6.10763	379	6.36238	453	7.52342	480	7.21209	407	8.26792	410	8.01177	311	6.27823	409	6.30255	305	4.87397	276	4.33298	368	5.96903	267	4.68634	288	4.17172	434
CJI97_000183	14656	94.2396	17581	99.6118	19211	117.476	8010	52.3693	10039	59.1226	7402	44.4043	10649	70.8674	11035	60.0812	12982	80.64	14077	90.1556	12251	76.2957	19947	110.855	12978	82.2702	8130	50.9874	12121	68.7723	17408	133.538	17039	125.731	20902	159.338	22923	133.389	24644	148.713	33648	199.476	26214	160.563	21870	144.953	25572	139.876	29620
CJI97_000184	3464	191.746	3988	194.515	4277	225.148	2742	154.327	3160	160.207	3248	167.734	3508	200.968	3624	169.858	3789	202.612	4122	227.259	4072	218.307	6303	301.549	3870	211.192	3075	166.015	3437	167.875	5124	338.373	5225	331.907	5860	384.556	7088	355.06	7401	384.467	9462	482.887	7210	380.169	6479	369.672	7463	351.416	9216
CJI97_000185	2092	60.879	2234	57.2847	1955	54.1045	2862	84.684	2958	78.8405	2470	67.0595	2093	63.0369	2761	68.0332	1939	54.5098	1850	53.6219	1965	55.3833	2001	50.3286	1978	56.7478	2010	57.0501	2216	56.9027	1526	52.9784	1566	52.2973	1296	44.712	1854	48.8254	1760	48.0661	1327	35.6034	1581	43.8259	1522	45.6541	2039	50.4757	1941
CJI97_000186	991	29.503	1273	33.3942	1327	37.5702	1313	39.7451	1351	36.8378	1276	35.4406	940	28.9628	1152	29.0398	959	27.5805	769	22.8026	969	27.94	894	23.0034	932	27.3543	1026	29.7916	933	24.5093	1130	40.1337	1172	40.0407	974	34.3768	1114	30.0129	972	27.1568	728	19.982	1003	28.4437	790	24.2426	985	24.9453	1290
CJI97_000187	791	75.7549	1311	110.633	1004	91.4426	1637	159.408	1786	156.661	1874	167.441	1408	139.559	1951	158.212	1088	100.659	509	48.5531	984	91.2725	693	57.3627	1387	130.957	2075	193.824	1865	157.605	1204	137.562	1250	137.381	984	111.723	1264	109.55	743	66.7795	157	13.8627	1953	178.168	785	77.4932	1225	99.7999	1255
CJI97_000188	3304	250.229	4145	276.613	2982	214.776	2341	180.271	2359	163.633	2667	188.443	2667	209.046	3070	196.873	3073	224.829	3376	254.663	3455	253.429	3022	197.813	3415	254.98	2839	209.709	3149	210.44	2306	208.351	2167	188.338	1921	172.48	3457	236.934	3317	235.757	2632	183.78	2214	159.724	2462	192.197	2910	187.478	3409
CJI97_000189	499	51.3197	575	52.1076	282	27.5812	642	67.1343	688	64.8063	674	64.6697	424	45.1304	618	53.8171	414	41.1315	268	27.4526	376	37.4526	182	16.1777	463	46.9442	691	69.3132	563	51.0916	184	22.5756	165	19.4737	142	17.3135	463	43.0918	306	29.5342	204	19.3432	170	16.6543	115	12.1911	145	12.6856	844
CJI97_000190	63	1.52453	216	4.60572	160	3.6821	272	6.69252	316	7.00369	234	5.28285	245	6.13593	286	5.86016	236	5.51693	242	5.83277	203	4.75775	139	2.90718	246	5.86877	256	6.04211	295	6.29903	217	6.26459	200	5.554	132	3.78689	190	4.16081	102	2.31641	24	0.535451	396	9.12816	85	2.12018	84	1.72915	244
CJI97_000191	4172	127.994	4098	110.781	4162	121.43	3053	95.2351	3558	99.976	3232	92.5067	5026	159.583	5447	141.498	4931	146.14	5238	160.057	5875	174.567	4449	117.969	6804	205.791	5252	157.153	5742	155.441	3052	111.704	3276	115.337	3037	110.459	5039	139.9	4407	126.884	3321	93.935	3871	113.126	3471	109.764	3887	101.442	7873
CJI97_000193	3257	56.7412	3800	58.3329	4134	68.4907	3872	68.5871	4296	68.5473	3876	62.9973	3250	58.5981	3492	51.5114	3385	56.9679	3521	61.0958	3635	61.3332	3906	58.8132	3475	59.6833	2803	47.6275	3220	49.4987	3290	68.3778	3228	64.5351	3229	66.6903	3758	59.2472	3503	57.2718	3273	52.5704	4083	67.7569	3702	66.4778	4601	68.1856	4483
CJI97_000194	299	4.63366	444	6.06298	471	6.94152	548	8.63495	585	8.30338	438	6.33265	481	7.71468	495	6.49542	417	6.24282	508	7.84119	558	8.37526	389	5.21032	599	9.15161	489	7.39123	641	8.76534	603	11.1483	560	9.95917	430	7.90015	600	8.41462	377	5.48296	253	3.61483	723	10.673	400	6.38959	316	4.16582	805
CJI97_000195	31	2.53902	50	3.60847	62	4.82921	37	3.08128	50	3.75076	57	4.35548	37	3.13636	69	4.78522	39	3.08574	41	3.34466	43	3.41101	32	2.26525	56	4.52178	48	3.83442	54	3.90261	42	4.10385	33	3.1017	35	3.39849	36	2.66831	45	3.45889	22	1.66127	53	4.13498	26	2.19501	36	2.50822	64
CJI97_000196	405	16.7753	539	19.6722	468	18.4349	404	17.0146	553	20.979	373	14.4139	532	22.8058	630	22.0955	584	23.3679	555	22.8967	611	24.5113	572	20.4773	656	26.7877	497	20.0782	625	22.8429	348	17.1962	343	16.3039	313	15.37	535	20.0539	470	18.2698	311	11.8765	363	14.3224	270	11.5276	368	12.9665	696
CJI97_000197	3921	191.302	4043	173.81	4312	200.07	2992	148.426	3018	134.861	3459	157.446	3391	171.226	3965	163.8	3381	159.352	3824	185.825	3758	177.578	4115	173.522	4067	195.62	3473	165.265	4019	173.02	3584	208.607	3560	199.321	3940	227.894	4767	210.474	4380	200.547	4887	219.826	5865	272.573	5160	259.497	5792	240.387	4615
CJI97_000198	1454	34.3583	1794	37.3542	1714	38.5176	1570	37.7219	1960	42.4198	1650	36.3755	1240	30.3256	1469	29.3926	1310	29.904	1585	37.3045	1460	33.4142	1756	35.8636	1414	32.9408	1223	28.187	1529	31.881	1552	43.752	1590	43.1168	1225	34.3176	1586	33.9157	1491	33.0648	1168	25.4463	1437	32.3458	1439	35.05	1339	26.9158	1872
CJI97_000199	151	16.2691	152	14.4305	124	12.7054	90	9.85952	102	10.0654	109	10.9565	74	8.2516	94	8.57558	106	11.0328	64	6.86802	93	9.70466	115	10.7089	81	8.60378	67	7.0407	99	9.41194	82	10.54	71	8.77863	71	9.06899	72	7.0202	62	6.26901	69	6.8541	132	13.5473	63	6.9966	148	13.5646	125
CJI97_000200	54	1.27271	55	1.14221	15	0.336207	23	0.551174	33	0.712352	36	0.791581	32	0.780557	34	0.67852	37	0.842418	32	0.75119	30	0.684805	13	0.264814	35	0.813243	50	1.14937	40	0.831864	10	0.281173	7	0.189328	12	0.335297	11	0.234616	29	0.641436	5	0.108647	11	0.246957	4	0.097175	12	0.240589	47
CJI97_000201	1382	64.4722	1491	61.2903	1335	59.2279	1413	67.0244	1614	68.9626	1374	59.8011	944	45.5781	1313	51.8654	1045	47.0947	1087	50.5078	1184	53.4967	1253	50.5216	1179	54.2245	1285	58.4685	1229	50.591	1014	56.434	1071	57.3371	830	45.9046	1182	49.9013	1101	48.2028	1097	47.183	895	39.7723	843	40.537	995	39.4864	1559
CJI97_000202	244	6.04183	338	7.37471	148	3.48515	322	8.10701	444	10.0695	233	5.3826	181	4.6385	242	5.07391	213	5.09506	184	4.53797	209	5.01228	142	3.03899	216	5.2729	221	5.33735	289	6.31443	105	3.10175	121	3.43832	64	1.87877	197	4.41444	162	3.76456	101	2.30576	96	2.26435	50	1.27617	56	1.17958	343
CJI97_000203	331	6.46315	384	6.60689	181	3.36105	631	12.5277	659	11.7855	547	9.96464	514	10.3872	718	11.8711	429	8.09217	323	6.28179	395	7.47006	201	3.39214	560	10.7801	662	12.6075	708	12.1985	206	4.79869	191	4.27988	145	3.35659	356	6.29067	307	5.62568	152	2.73637	191	3.55257	82	1.6504	120	1.99323	631
CJI97_000204	374	8.90747	371	7.78585	306	6.93082	662	16.0312	523	11.4085	621	13.7985	649	15.9973	851	17.1617	533	12.2631	376	8.91939	556	12.8253	302	6.21658	623	14.6281	675	15.6798	732	15.3833	277	7.87048	270	7.37952	169	4.77181	417	8.9877	317	7.08536	197	4.32577	320	7.25982	158	3.87882	178	3.6063	737
CJI97_000205	384	10.7429	428	10.5508	347	9.23213	600	17.0675	641	16.4246	522	13.6245	513	14.8535	621	14.7107	408	11.0266	294	8.19226	378	10.2422	177	4.27983	450	12.4114	399	10.8873	575	14.1944	305	10.1796	255	8.18679	202	6.69973	368	9.31687	371	9.74061	124	3.19836	255	6.79556	183	5.27719	206	4.90251	534
CJI97_000206	1073	102.222	1489	124.993	885	80.1801	1771	171.549	2000	174.509	2035	180.869	1467	144.641	2143	172.867	1325	121.941	877	83.216	1278	117.919	910	74.9283	1460	137.124	2307	214.36	2157	181.322	842	95.6959	916	100.143	732	82.6737	1315	113.37	926	82.7892	437	38.3829	1562	141.748	611	59.9989	1044	84.6063	1419
CJI97_000207	2989	79.6806	3528	82.8714	3705	93.928	2172	58.8725	2844	69.4387	2754	68.4933	2779	76.6716	3190	72.0055	3063	78.8796	3527	93.6476	3341	86.2608	4824	111.146	3318	87.2007	2645	68.7712	2919	68.6622	3387	107.716	3396	103.89	3146	99.4257	3879	93.5785	3804	95.1672	3886	95.5088	3860	98.0183	3791	104.169	4222	95.7424	4084
CJI97_000208	452	27.0018	496	26.1087	539	30.6212	770	46.7703	692	37.8621	791	44.0847	429	26.5235	656	33.1823	472	27.2387	306	18.2071	366	21.1761	281	14.5085	434	25.56	671	39.0958	594	31.311	379	27.0104	409	28.0387	284	20.1134	496	26.8142	354	19.8462	255	14.0446	452	25.7208	321	19.766	428	21.7499	500
CJI97_000209	294	6.88437	326	6.72642	297	6.61384	427	10.1665	476	10.2087	432	9.43753	332	8.0459	404	8.01026	289	6.53741	274	6.39046	367	8.32326	211	4.27033	325	7.50269	348	7.94786	415	8.57476	244	6.81624	232	6.23428	200	5.55214	323	6.84462	249	5.47188	151	3.25993	209	4.66183	213	5.1411	202	4.02372	477
CJI97_000210	4	0.344776	21	1.59494	7	0.573793	11	0.964042	33	2.60517	6	0.482487	13	1.15968	8	0.583869	12	0.999193	5	0.429251	12	1.00177	10	0.74497	16	1.35961	14	1.17695	19	1.44507	34	3.49619	27	2.67068	22	2.24809	15	1.17003	12	0.970685	5	0.397339	76	6.23999	12	1.06615	1	0.0733224	12
CJI97_000211	103	6.2563	168	8.99164	130	7.50938	139	8.58462	219	12.1834	135	7.65018	105	6.60068	131	6.73752	116	6.80658	82	4.96088	127	7.47127	143	7.5072	174	10.4195	137	8.11624	111	5.94922	180	13.0434	195	13.5924	135	9.72137	193	10.6088	101	5.75733	93	5.20807	177	10.2411	108	6.76182	116	5.99373	214
CJI97_000212	338	56.6486	414	61.1396	266	42.397	477	81.2862	467	71.6861	638	99.7587	472	81.8718	725	102.887	409	66.2197	223	37.2256	334	54.2163	251	36.3587	430	71.049	715	116.878	620	91.6899	303	60.5834	264	50.7759	220	43.7128	377	57.18	247	38.8499	66	10.1984	466	74.3963	156	26.9499	231	32.934	387
CJI97_000213	1655	109.331	2089	121.6	2720	170.882	1319	88.5965	1835	111.027	1537	94.7277	1268	86.6931	1237	69.1933	1537	98.0868	1506	99.0912	1183	75.6904	2604	148.679	1192	77.6317	928	59.7927	903	52.6369	2405	189.539	2842	215.452	2765	216.548	1641	98.1035	1202	74.5196	2028	123.517	5148	323.95	2908	198.016	4680	262.997	1336
CJI97_000214	568	52.7242	660	53.9828	1040	91.8069	278	26.2381	367	31.2013	450	38.9701	312	29.9734	395	31.0461	411	36.8548	451	41.6968	508	45.6705	725	58.165	349	31.9377	380	34.4033	407	33.336	826	91.4703	852	90.7576	1309	144.051	576	48.3854	593	51.6579	1186	101.499	3314	293.027	1855	177.486	2360	186.352	634
CJI97_000216	5679	111.733	6448	111.785	6821	127.625	4583	91.6821	6042	108.877	5349	98.1835	4195	85.4201	4984	83.03	4917	93.4544	5216	102.214	5129	97.7354	5856	99.5798	4993	96.8472	4120	79.0606	5263	91.369	5837	137.005	5865	132.421	6121	142.772	6167	109.803	5971	110.249	6948	126.032	7861	147.326	6895	139.831	7792	130.412	7101
CJI97_000217	93	1.93268	172	3.1496	169	3.33999	159	3.35971	212	4.03515	172	3.33476	166	3.57031	211	3.71286	196	3.93482	236	4.88489	225	4.52868	146	2.62236	298	6.10536	213	4.3173	253	4.63933	222	5.50389	174	4.14963	135	3.32603	155	2.91501	132	2.57438	76	1.45615	292	5.78035	92	1.97072	67	1.18444	303
CJI97_000218	3770	119.929	3516	98.5558	3107	93.9952	4701	152.055	4482	130.587	4773	141.655	2871	94.5229	3970	106.936	2983	91.6702	2226	70.53	2553	78.6584	1912	52.5695	2896	90.8238	3620	112.317	3507	98.4412	1741	66.0726	1915	69.9092	1612	60.7943	2940	84.6372	2465	73.5904	2268	66.5183	2101	63.6654	1564	51.2838	2837	76.772	3577
CJI97_000219	333	15.9882	362	15.3149	344	15.707	563	27.4846	629	27.6599	567	25.3978	573	28.4727	793	32.2386	399	18.5063	304	14.5376	449	20.8791	236	9.79329	658	31.1457	834	39.0549	631	26.7326	391	22.396	348	19.1741	238	13.5471	623	27.069	417	18.7893	192	8.49905	395	18.0653	230	11.3826	285	11.6402	888
CJI97_000222	971	33.7348	1152	35.2663	1917	63.3375	1246	44.0152	1356	43.1483	1367	44.3083	1063	38.2218	1439	42.3319	1111	37.2875	1076	37.2336	940	31.6298	1857	55.7612	974	33.3607	1043	35.3425	1146	35.1318	2066	85.6303	2373	94.6102	2535	104.412	1103	34.6788	1101	35.8976	1580	50.6092	5557	183.904	2567	91.9272	5317	157.139	1303
CJI97_000223	960	107.93	1046	103.622	1092	116.754	667	76.2469	830	85.4661	742	77.8273	1150	133.81	1516	144.317	1002	108.825	1057	118.361	1102	119.995	1135	110.288	1080	119.705	988	108.338	1330	131.941	1128	151.293	1118	144.243	1008	134.352	1163	118.326	1118	117.959	1061	109.977	1013	108.486	1214	140.685	1174	112.279	1564
CJI97_000224	800	25.8582	882	25.1204	877	26.958	1044	34.3111	1171	34.6665	1092	32.9298	1127	37.7009	1388	37.988	1001	31.256	1052	33.8679	1194	37.3786	882	24.6399	1193	38.0159	1222	38.5242	1352	38.5604	763	29.4219	775	28.7469	594	22.7619	1118	32.7024	928	28.1499	737	21.9629	838	25.8015	608	20.2568	758	20.8419	1585
CJI97_000225	568	30.2389	672	31.5236	667	33.7694	616	33.3445	676	32.9617	694	34.4695	626	34.4914	843	38.0009	578	29.726	567	30.0653	618	31.8652	626	28.804	592	31.0711	755	39.2029	802	37.6746	510	32.3911	533	32.5631	461	29.0959	637	30.6893	574	28.678	483	23.7071	498	25.2546	546	29.9619	533	24.1382	796
CJI97_000226	403	27.7361	606	36.7504	548	35.8675	505	35.3393	571	35.9933	465	29.8573	304	21.6538	408	23.7766	340	22.6053	287	19.6737	349	23.2636	371	22.0687	398	27.0048	380	25.5081	351	21.316	458	37.6049	510	40.2803	325	26.5178	501	31.2039	357	23.0584	288	18.2746	370	24.2569	298	21.1406	375	21.9549	591
CJI97_000227	1253	54.2589	1379	52.6179	582	23.9675	1626	71.5924	1804	71.5487	1786	72.1538	1521	68.1662	2059	75.4961	1331	55.6787	1052	45.3733	1482	62.1554	912	34.1332	1670	71.2941	2074	87.5958	1937	74.0128	472	24.3838	481	23.9027	370	18.9948	1431	56.0776	1183	48.0756	677	27.0286	653	26.9356	355	15.8456	365	13.4454	2326
CJI97_000228	764	96.0345	899	99.5733	751	89.7747	786	100.458	767	88.3028	871	102.143	533	69.3395	814	86.6376	658	79.9007	482	60.3456	573	69.7588	535	58.1232	568	70.3881	627	76.8698	552	61.2252	503	75.4293	642	92.6084	420	62.5888	624	70.982	633	74.672	390	45.1973	712	85.2525	608	78.7766	821	87.7883	641
CJI97_000229	1162	15.9947	1981	24.0273	1052	13.771	1312	18.3624	1826	23.0206	1008	12.9446	999	14.2317	1623	18.9164	1374	18.2704	1514	20.7568	1340	17.8643	2133	25.376	1193	16.1893	1767	23.7226	1818	22.0811	678	11.1337	996	15.733	802	13.0876	1097	13.6649	1282	16.5607	1306	16.574	1218	15.9702	990	14.0464	1129	13.2198	1907
CJI97_000230	629	30.8546	676	29.219	632	29.4827	813	40.5496	886	39.806	922	42.1948	570	28.9377	692	28.7425	599	28.3849	460	22.4746	488	23.1846	396	16.7891	499	24.1317	688	32.9164	595	25.754	582	34.059	566	31.8616	501	29.1354	603	26.7681	478	22.0048	422	19.0852	577	26.9612	473	23.9161	707	29.5018	865
CJI97_000231	6108	236.238	6902	235.22	8211	302.014	4764	187.348	6322	223.95	5728	206.686	5648	226.081	6246	204.551	6246	233.369	6288	242.23	6435	241.051	7702	257.464	6331	241.401	5235	197.479	6141	209.578	7660	353.442	7528	334.127	8238	377.734	8039	281.373	7510	272.59	8055	287.23	10945	403.236	9034	360.156	10507	345.691	9436
CJI97_000232	247	16.0247	273	15.6065	211	13.0183	382	25.1989	372	22.1045	444	26.874	340	22.8292	476	26.1485	332	20.8076	248	16.0254	337	21.1754	148	8.2988	395	25.2642	469	29.6769	457	26.1617	175	13.5447	106	7.89186	96	7.38375	300	17.6134	241	14.6733	112	6.69922	166	10.2587	81	5.41673	97	5.35332	368
CJI97_000233	129	6.55898	216	9.67719	169	8.17172	271	14.0101	311	14.4828	280	13.282	234	12.3135	314	13.5184	240	11.7882	215	10.888	265	13.0498	160	7.03118	238	11.93	349	17.3072	290	13.0107	102	6.18707	108	6.30161	97	5.84698	226	10.3988	153	7.30059	68	3.18764	93	4.50425	71	3.72104	101	4.36845	268
CJI97_000234	60	4.06758	95	5.6749	67	4.31957	99	6.82411	130	8.07186	98	6.19824	102	7.15657	179	10.2751	99	6.48353	51	3.44366	86	5.64669	68	3.98433	100	6.68347	137	9.05858	124	7.41761	147	11.8889	108	8.40215	79	6.3493	163	10.0001	70	4.45352	43	2.68762	248	16.0151	31	2.16624	64	3.69083	100
CJI97_000235	571	13.5459	684	14.2981	647	14.5968	646	15.5823	643	13.971	733	16.2231	1326	32.5563	1914	38.447	1377	31.5571	1143	27.0074	1512	34.7403	1133	23.2308	1296	30.3106	1763	40.7923	1795	37.5745	430	12.1697	570	15.5177	467	13.1342	686	14.7274	459	10.2189	349	7.63328	364	8.22558	405	9.90345	378	7.62822	1294
CJI97_000236	378	20.7966	430	20.8458	426	22.289	489	27.3549	502	25.2959	434	22.2765	447	25.4523	605	28.1841	529	28.1156	476	26.0839	496	26.4297	426	20.2568	516	27.9877	508	27.2595	702	34.0796	339	22.2504	404	25.5072	290	18.9152	400	19.9155	365	18.8457	268	13.5941	358	18.7619	335	18.9979	405	18.9546	484
CJI97_000237	1580	84.3633	1790	84.2169	1634	82.9715	2581	140.123	3162	154.634	2972	148.048	2834	156.609	3705	167.507	3273	168.824	2917	155.131	2934	151.729	3042	140.384	2995	157.656	3303	172.012	3543	166.926	1781	113.449	1892	115.931	1800	113.942	2085	100.747	1878	94.1049	1703	83.835	2517	128.019	1931	106.277	2623	119.139	2504
CJI97_000238	1047	33.4241	1169	32.8834	999	30.3291	1176	38.1721	1265	36.987	1135	33.8039	963	31.817	1176	31.7884	917	28.2796	885	28.1398	953	29.4657	743	20.5005	931	29.3008	1035	32.2261	1082	30.4788	785	29.8966	766	28.0623	658	24.9031	960	27.7341	777	23.2785	537	15.8053	782	23.7801	653	21.4875	858	23.3002	1350
CJI97_000239	11686	1382.52	12721	1326.1	13213	1486.57	9511	1144.08	9855	1067.84	11691	1290.37	10888	1333.13	14330	1435.49	13039	1490.19	12374	1458.07	12288	1407.98	14856	1519.04	10521	1227.1	11854	1367.8	11945	1246.95	11330	1599.09	12686	1722.31	13320	1868.2	12052	1290.31	12511	1389.05	15076	1644.39	12841	1447.09	14577	1777.59	16672	1677.85	14089
CJI97_000240	804	69.3	1011	76.7852	1021	83.6919	752	65.9054	1015	80.1288	811	65.2162	781	69.6703	1018	74.2973	947	78.853	1029	88.3399	1027	85.735	1139	84.8521	1011	85.9103	924	77.6789	1115	84.8026	901	92.6489	932	92.188	852	87.0623	891	69.5	804	65.0359	867	68.8986	999	82.023	883	78.4508	1049	76.9152	1113
CJI97_000241	1172	56.8742	1495	63.9261	1554	71.7165	962	47.4667	1329	59.0688	1184	53.6039	1210	60.7705	1361	55.9235	1243	58.2706	1661	80.2826	1489	69.983	1949	81.745	1434	68.6047	1191	56.3707	1439	61.6177	1352	78.2713	1399	77.9088	1313	75.5381	1758	77.2034	1597	72.7298	1684	75.3431	1540	71.1871	1474	73.7301	1581	65.2648	1951
CJI97_000242	549	24.5366	737	29.0241	696	29.5822	539	24.4938	837	34.2619	608	25.3514	562	25.9954	671	25.3929	642	27.7183	718	31.9617	721	31.2095	900	34.7653	680	29.9618	544	23.7134	641	25.2788	623	33.2176	657	33.6968	513	27.1814	761	30.7791	673	28.2278	684	28.1846	751	31.9723	676	31.1421	706	26.8414	895
CJI97_000243	500	20.5224	592	21.4106	442	17.2528	530	22.1187	638	23.9841	610	23.3585	497	21.1122	554	19.2538	489	19.3891	454	18.56	481	19.1211	419	14.8639	541	21.8913	546	21.8577	622	22.5271	341	16.6975	386	18.1814	302	14.6953	528	19.612	439	16.9099	317	11.9959	395	15.4436	345	14.5961	395	13.7916	646
CJI97_000244	1272	107.589	1424	106.131	1130	90.8953	1426	122.639	1636	126.739	1723	135.964	1344	117.653	1784	127.769	1100	89.8807	614	51.7268	1036	84.8697	385	28.1452	1331	110.988	1733	142.967	1663	124.117	827	83.45	762	73.9638	572	57.3578	1432	109.611	1130	89.6976	663	51.7023	628	50.5982	480	41.8488	650	46.7687	1858
CJI97_000245	28	0.814824	48	1.23083	64	1.77119	116	3.43234	137	3.6515	116	3.14935	71	2.13838	106	2.61192	86	2.41766	77	2.23183	97	2.73393	63	1.58456	115	3.29929	116	3.29244	121	3.10705	52	1.80529	79	2.63824	36	1.242	89	2.34383	45	1.22896	31	0.831729	120	3.32644	49	1.46981	37	0.91594	95
CJI97_000246	132	3.48803	222	5.16902	220	5.52852	280	7.52298	335	8.10767	288	7.09996	404	11.0486	447	10.0014	335	8.55149	402	10.5803	442	11.312	294	6.71452	450	11.7229	338	8.71117	401	9.3499	220	6.93533	197	5.97384	135	4.22915	432	10.3305	298	7.38996	365	8.89227	314	7.90366	197	5.36576	105	2.36023	419
CJI97_000247	3410	95.1056	3506	86.1614	4021	106.651	2658	75.3759	3173	81.0526	3250	84.5654	3228	93.1761	3517	83.0563	3239	87.2677	4494	124.839	3872	104.592	4410	106.305	3745	102.972	3069	83.4839	3728	91.7455	3460	115.124	3675	117.623	4099	135.532	5068	127.914	4817	126.081	5640	145.026	5523	146.73	5306	152.538	5772	136.942	4087
CJI97_000248	310	23.2831	342	22.6337	371	26.4993	308	23.521	460	31.6433	375	26.2765	231	17.9561	370	23.5304	335	24.3061	313	23.4147	337	24.5143	248	16.0988	312	23.1021	334	24.467	344	22.7979	295	26.4326	285	24.5644	221	19.6782	344	23.3812	277	19.5245	249	17.2422	328	23.4664	293	22.6833	350	22.3618	509
CJI97_000249	141	5.60924	193	6.76537	250	9.45813	199	8.04941	269	9.80127	238	8.83323	243	10.0049	241	8.11802	257	9.87664	241	9.54919	260	10.0177	201	6.91103	252	9.88331	226	8.76895	223	7.82793	216	10.2513	193	8.81097	123	5.80101	238	8.56824	195	7.28014	161	5.90507	225	8.5263	204	8.36517	179	6.05756	273
CJI97_000250	14	0.579886	12	0.437971	4	0.157563	19	0.800193	18	0.682862	21	0.811506	38	1.62899	50	1.75361	28	1.12038	31	1.27891	53	2.12619	19	0.68019	29	1.18421	38	1.53516	47	1.71779	1	0.0494144	5	0.237666	2	0.0982106	37	1.3869	15	0.583077	12	0.458258	4	0.157822	10	0.426948	7	0.246645	26
CJI97_000251	1398	51.1209	1615	52.0371	1652	57.4489	1473	54.7671	1694	56.7348	1296	44.2134	1913	72.3979	2530	78.3358	1959	69.2017	2071	75.4285	2384	84.4322	2834	89.568	2264	81.6177	1807	64.4471	2043	65.9199	1226	53.4835	1317	55.266	1190	51.5884	1529	50.5974	1459	50.0687	1418	47.8059	1234	42.9833	1017	38.3329	1347	41.9004	2389
CJI97_000252	2678	104.695	2659	91.5974	2436	90.5676	2745	109.115	3022	108.207	3211	117.115	2101	85.0082	2707	89.6091	2360	89.1289	2196	85.5091	2213	83.7929	2281	77.073	2258	87.0275	2652	101.121	2597	89.5869	1948	90.8537	1959	87.8883	1797	83.287	2669	94.4265	2337	85.7421	2109	76.0162	2019	75.1873	1733	69.8351	2303	76.5894	3637
CJI97_000253	1097	64.2605	1269	65.5011	1264	70.415	1420	84.577	1404	75.3269	1326	72.4668	1015	61.5352	1426	70.7303	1071	60.6064	895	52.2186	999	56.6779	927	46.9331	1113	64.2762	1180	67.4177	1425	73.6563	1011	70.6525	1099	73.8783	934	64.8632	1243	65.893	1016	55.8537	922	49.7947	1249	69.6937	977	58.9919	1460	72.7529	1350
CJI97_000254	15752	621.183	19016	660.773	17619	660.762	12795	513.039	16886	609.896	15404	566.728	11382	464.539	14354	479.297	12167	463.509	12159	477.58	12174	464.973	15415	525.399	13097	509.181	13780	530.014	14150	492.376	14810	696.75	15344	694.39	16649	778.369	18512	660.643	18345	678.924	21353	776.348	22885	859.662	17289	702.77	26144	877.031	18106
CJI97_000255	706	92.6023	1160	134.068	675	84.1979	1427	190.312	1519	182.482	1725	211.088	1048	142.265	1576	175.034	899	113.912	460	60.0952	806	102.391	588	66.6586	910	117.673	1543	197.396	1302	150.69	693	108.44	753	113.343	638	99.2091	844	100.182	526	64.7475	136	16.4464	1477	184.54	499	67.4648	892	99.5271	946
CJI97_000256	809	33.1301	1021	36.8425	826	32.1688	953	39.6819	1031	38.6703	840	32.093	812	34.4152	1039	36.0278	857	33.9036	812	33.1203	950	37.6798	937	33.1646	940	37.9506	1002	40.0217	1250	45.1691	694	33.9056	683	32.0979	603	29.2755	790	29.2773	707	27.1715	654	24.6926	588	22.9374	524	22.119	548	19.0904	1171
CJI97_000257	680	43.4929	820	46.214	671	40.8143	734	47.7345	925	54.1872	956	57.046	591	39.1216	751	40.6723	680	42.0155	576	36.6942	590	36.5487	473	26.1477	713	44.959	770	48.0347	744	41.9894	560	42.7304	625	45.8745	492	37.3069	706	40.8643	554	33.2537	457	26.9489	631	38.4443	477	31.4476	604	32.8629	858
CJI97_000258	6	0.254343	11	0.410876	7	0.282193	17	0.732729	42	1.63066	26	1.02825	23	1.00906	22	0.789659	10	0.409505	8	0.337771	15	0.615843	5	0.183189	10	0.417913	9	0.372105	16	0.598474	36	1.82058	17	0.826987	8	0.402043	16	0.613788	12	0.477386	1	0.0390825	77	3.10923	11	0.480641	9	0.324542	13
CJI97_000259	1033	120.633	1271	130.785	1530	169.917	837	99.3839	1019	108.989	932	101.54	803	97.0509	960	94.9258	1014	114.391	1042	121.198	971	109.823	1379	139.184	916	105.457	945	107.634	905	93.2546	1214	169.13	1204	161.351	1090	150.905	1215	128.402	1132	124.06	1108	119.294	1405	156.291	1480	178.15	1454	144.44	1196
CJI97_000260	528	50.5671	457	38.5656	467	42.5336	441	42.9437	454	39.8232	575	51.376	532	52.731	620	50.2776	516	47.7392	445	42.4482	626	58.0657	290	24.0046	652	61.5601	621	58.007	654	55.2674	345	39.4178	347	38.1369	309	35.0838	509	44.1146	396	35.5918	278	24.5467	363	33.1157	320	31.5896	409	33.3209	974
CJI97_000261	1330	33.6699	1508	33.6388	1204	28.9866	1471	37.8642	1754	40.6692	1576	37.2224	1138	29.8162	1476	31.6392	1285	31.4257	1102	27.7867	1286	31.5313	1232	26.9564	1253	31.2722	1290	31.8518	1406	31.4074	917	27.6948	914	26.5533	698	20.9488	1167	26.7357	1003	23.8293	870	20.306	799	19.2677	651	16.9876	867	18.6711	1764
CJI97_000262	4215	154.131	4561	146.96	2837	98.6577	21646	804.813	19828	664.072	18201	620.932	5769	218.329	9971	308.73	4487	158.503	3287	119.717	5136	181.897	1706	53.9178	5246	189.12	10250	365.569	10578	341.312	1902	82.9736	1967	82.5424	1079	46.7763	4926	163.01	3543	121.586	1474	49.6939	1278	44.5159	1344	50.6582	1771	55.0895	4980
CJI97_000263	3475	152.67	3990	154.462	2802	117.071	3120	139.373	3706	149.125	3478	142.556	3103	141.091	3663	136.265	3839	162.933	3367	147.335	3448	146.716	2893	109.852	3957	171.389	3695	158.332	3927	152.236	1870	98.012	1989	100.28	1693	88.1799	3298	131.123	2764	113.961	2411	97.6586	1778	74.4087	1966	89.0312	2161	80.7632	4611
CJI97_000264	653	41.0409	903	50.0082	689	41.1816	1743	111.385	1176	67.695	1194	70.0109	505	32.8484	828	44.0639	305	18.518	233	14.5856	434	26.4183	213	11.5703	534	33.0874	1008	61.7901	1133	62.8334	561	42.0635	692	49.9104	476	35.467	542	30.8271	396	23.3571	179	10.3722	480	28.7368	243	15.7424	271	14.4888	972
CJI97_000265	1622	52.8998	1955	56.1823	1259	39.049	2301	76.3038	2361	70.5253	2469	75.1246	1419	47.8967	2054	56.7221	1440	45.3688	1096	35.6023	1260	39.8001	762	21.4793	1528	49.1297	1933	61.4879	2051	59.0236	1029	40.0366	1047	39.1861	794	30.6999	1791	52.8602	1539	47.1045	1205	36.233	1035	32.1541	759	25.5155	945	26.2177	2188
CJI97_000267	170	9.73774	188	9.48891	127	6.9182	335	19.511	258	13.5355	327	17.4749	106	6.28398	117	5.67471	109	6.03152	142	8.10144	136	7.54499	127	6.28745	130	7.34124	129	7.20698	189	9.55274	68	4.64683	69	4.53565	55	3.73496	143	7.41268	145	7.79466	126	6.65417	56	3.05556	82	4.84153	74	3.60579	242
CJI97_000268	2534	116.12	2923	118.026	3953	172.269	2889	134.609	3651	153.234	3586	153.309	3128	148.349	3812	147.911	3062	135.549	3375	154.041	3549	157.513	3683	145.869	3569	161.236	3847	171.94	4552	184.06	3161	172.807	3519	185.055	3450	187.427	4274	177.241	3704	159.291	4310	182.092	3851	168.099	3668	173.256	3915	152.613	4579
CJI97_000269	4643	363.817	6010	414.962	3663	272.962	3796	302.438	4571	328.051	4010	293.148	4288	347.743	5751	381.572	6168	466.896	6012	469.211	6999	531.167	6368	431.27	7506	579.842	6882	525.961	6270	433.52	2002	187.149	2288	205.741	1697	157.645	3492	247.622	3309	243.333	2456	177.43	1858	138.683	1866	150.715	2468	164.509	8678
CJI97_000270	2158	203.445	2402	199.534	2250	201.724	2736	262.263	2829	244.272	2963	260.606	1758	171.527	2295	183.2	1861	169.485	1338	125.636	1713	156.409	1189	96.881	2019	187.65	2557	235.115	2383	198.233	1940	218.19	2040	220.702	1673	186.984	2439	208.083	1900	168.1	1480	128.639	2075	186.34	1641	159.464	2052	164.563	2639
CJI97_000271	1489	43.6116	1553	40.0801	1663	46.3213	3182	94.762	3179	85.2793	3425	93.5893	2078	62.9902	3047	75.5664	1930	54.608	2074	60.5036	2244	63.6563	1970	49.8696	2149	62.0528	2434	69.5317	2840	73.3978	1270	44.3762	1457	48.9721	894	31.0427	2041	54.098	2004	55.084	1247	33.6735	1373	38.3064	1152	34.7792	1658	41.3097	2612
CJI97_000272	1279	158.567	1274	139.175	1298	153.038	1320	166.396	1348	153.066	1569	181.478	1065	136.651	1190	124.922	1089	130.425	1103	136.202	1196	143.61	963	103.189	1133	138.481	1117	135.068	1258	137.62	963	142.432	912	129.754	865	127.137	1333	149.556	1265	147.182	1140	130.305	1233	145.613	1077	137.632	1582	166.844	1823
CJI97_000273	381	39.4079	458	41.742	457	44.9526	291	30.6039	379	35.904	310	29.9142	373	39.9288	443	38.7981	412	41.1667	379	39.0447	420	42.0744	479	42.8209	396	40.3804	272	27.4398	457	41.7092	358	44.1753	404	47.9536	399	48.9266	360	33.697	377	36.5948	407	38.8121	422	41.578	360	38.3814	465	40.9139	521
CJI97_000274	423	16.8648	417	14.6496	329	12.4743	548	22.215	632	23.0782	561	20.867	620	25.583	674	22.7535	438	16.8696	472	18.7433	490	18.9211	319	10.9924	537	21.1073	656	25.5093	719	25.2945	356	16.9328	254	11.6213	212	10.0205	598	21.576	473	17.6979	340	12.4978	359	13.6341	214	8.79456	250	8.47891	708
CJI97_000275	60168	2475.19	68882	2496.89	67502	2640.83	144679	6051.67	129421	4876.34	138210	5304.45	54837	2334.73	87556	3049.85	63315	2516.18	40753	1669.81	48234	1921.8	35451	1260.47	53640	2175.45	112366	4508.51	107568	3904.66	49572	2432.87	54825	2588.24	55698	2716.42	95047	3538.44	77169	2979.25	83513	3167.47	64718	2536.07	64895	2751.79	81255	2843.5	69149
CJI97_000276	2112	128.284	2372	126.953	2254	130.201	2627	162.243	3042	169.233	2899	164.28	1915	120.384	2694	138.556	1978	116.064	2025	122.509	2224	130.835	2308	121.165	2087	124.974	2656	157.348	2688	144.068	1728	125.217	2030	141.5	1566	112.768	2218	121.919	1857	105.855	1725	96.6014	1560	90.2605	1472	92.1611	1928	99.62	2345
CJI97_000277	1189	32.6582	1301	31.4875	1403	36.6479	1209	33.7647	1549	38.968	1393	35.696	1820	51.7371	1949	45.3285	1635	43.383	1785	48.833	1968	52.3536	1813	43.0398	1822	49.3374	1691	45.3011	1960	47.5033	1238	40.5667	1285	40.5038	1161	37.8057	1476	36.6883	1235	31.8345	1400	35.453	1267	33.1498	1593	45.101	1286	30.0477	1898
CJI97_000278	274	9.59304	413	12.741	323	10.7545	302	10.7507	421	13.5	306	9.99505	281	10.182	388	11.5023	312	10.5524	346	12.0655	323	10.9526	368	11.1356	399	13.772	416	14.2054	369	11.3996	266	11.1103	304	12.2141	258	10.7088	422	13.3705	326	10.7113	327	10.5552	290	9.67157	287	10.3573	285	8.48809	429
CJI97_000279	168	10.2388	206	11.0626	93	5.39018	168	10.4106	203	11.3313	156	8.86997	160	10.0921	182	9.39203	179	10.5386	154	9.34814	152	8.9721	119	6.26828	160	9.6134	184	10.9373	157	8.443	102	7.41615	89	6.2246	73	5.27444	129	7.11475	103	5.89111	118	6.63034	105	6.09568	76	4.77434	93	4.8215	280
CJI97_000280	974	104.32	1134	107.022	1206	122.839	576	62.7275	674	66.1173	700	69.9464	502	55.6459	600	54.4138	664	68.7019	630	67.207	583	60.4768	649	60.0781	653	68.9509	536	55.9923	569	53.7748	939	119.981	857	105.335	846	107.422	960	93.0488	881	88.5535	1041	102.796	1229	125.388	1210	133.584	1435	130.744	915
CJI97_000281	292	35.2361	387	41.1496	574	65.8715	282	34.6003	399	44.0984	356	40.0786	208	25.9769	344	35.1489	307	35.7878	286	34.3744	297	34.7114	406	42.3441	330	39.2587	259	30.4831	365	38.8647	511	73.5639	445	61.6235	474	67.8105	426	46.5205	361	40.882	366	40.7193	491	56.439	440	54.729	452	46.3984	498
CJI97_000282	1139	45.4113	1460	51.2912	1277	48.4186	1295	52.4972	1610	58.7911	1438	53.4881	953	39.3236	1192	40.2407	1059	40.7875	888	35.2629	1024	39.5413	989	34.0799	1105	43.433	1273	49.502	1161	40.8441	1078	51.2741	1209	55.3157	880	41.5946	1171	42.2501	1112	41.6069	803	29.5169	892	33.8765	769	31.6029	994	33.7121	1600
CJI97_000283	419	19.2982	574	23.2951	419	18.3526	489	22.9002	616	25.9854	478	20.5395	476	22.6898	504	19.6554	471	20.9564	440	20.1846	494	22.0364	441	17.5551	450	20.4331	408	18.3281	462	18.776	437	24.0117	417	22.0405	332	18.1282	553	23.0494	423	18.2837	351	14.9048	409	17.944	298	14.1475	397	15.5544	593
CJI97_000284	2211	281.836	2503	281.137	2192	265.723	1743	225.908	1989	232.214	2158	256.636	2931	386.673	3447	372.047	3297	405.992	3384	429.638	3030	374.077	3749	413.033	2966	372.732	2692	334.686	2952	332.033	1603	243.77	1693	247.655	1539	232.573	2586	298.309	2343	280.285	2256	265.131	1485	180.313	1913	251.352	1796	194.748	2489
CJI97_000285	626	24.3679	588	20.1683	484	17.9172	386	15.2777	445	15.8653	402	14.5991	722	29.0871	900	29.6643	709	26.6613	693	26.8684	704	26.5416	704	23.6852	644	24.7142	669	25.3994	735	25.2457	325	15.0926	299	13.3566	261	12.0447	714	25.1519	525	19.1789	598	21.4614	332	12.3105	318	12.7594	370	12.2519	789
CJI97_000286	13744	589.518	15826	598.142	19979	814.963	8754	381.783	11740	461.208	10305	412.372	16744	743.298	18560	674.078	18617	771.409	17366	741.905	17001	706.267	21818	808.836	15621	660.556	14783	618.444	18994	718.882	15978	817.607	17380	855.49	19093	970.894	18520	718.877	18053	726.697	21046	832.276	25777	1053.2	23434	1036.07	27263	994.757	18044
CJI97_000287	696	12.2075	1039	16.0576	2344	39.098	556	9.91556	682	10.9559	538	8.80352	1934	35.1069	2142	31.8115	2292	38.8349	2503	43.7262	2353	39.9714	4476	67.8529	2379	41.1366	2012	34.4191	2413	37.3449	1786	37.3712	1982	39.8935	1978	41.1298	3253	51.6334	2848	46.8788	3161	51.1158	2812	46.9813	2582	46.6802	2618	39.0612	2311
CJI97_000288	945	52.3095	1027	50.092	1726	90.8594	2166	121.908	1840	93.285	2362	121.979	1989	113.947	2792	130.862	1675	89.5683	1788	98.5781	1884	101.004	1822	87.1683	1438	78.4738	1808	97.6116	2945	143.844	1301	85.9141	1294	82.1986	1507	98.8952	990	49.5922	1027	53.3506	1332	67.9778	1832	96.5978	1905	108.693	1447	68.136	976
CJI97_000289	3532	57.5444	4441	63.7547	3204	49.6427	3967	65.7159	4587	68.4473	3246	49.3388	2939	49.5566	4069	56.133	3256	51.2457	2849	46.2316	3117	49.1846	3000	42.244	2863	45.9855	3723	59.1602	3865	55.5634	2289	44.4904	2685	50.2005	2169	41.8943	3156	46.5317	2976	45.5025	2930	44.0113	2671	41.4524	2167	36.3916	2375	32.9159	4073
CJI97_000290	1159	21.3199	1314	21.2984	1164	20.3627	1216	22.7437	1385	23.3344	1088	18.6719	959	18.2574	1289	20.0772	957	17.0061	748	13.7046	876	15.6069	695	11.0496	843	15.2878	972	17.439	961	15.5985	904	19.8385	859	18.1333	681	14.8512	1013	16.8632	813	14.035	633	10.7354	918	16.0856	789	14.9602	838	13.1131	883
CJI97_000291	831	10.3096	1113	12.1671	795	9.37969	1638	20.6624	1512	17.1806	1189	13.762	584	7.49848	778	8.17277	551	6.60364	465	5.74591	605	7.26954	460	4.93243	616	7.53423	1051	12.7174	1005	11.0018	702	10.39	815	11.6033	589	8.66303	829	9.30734	728	8.47603	698	7.98382	462	5.45979	580	7.41701	365	3.85206	1324
CJI97_000292	849	23.606	1122	27.4889	894	23.6392	992	28.0448	1296	33.0039	1064	27.6003	833	23.9707	1083	25.4972	1009	27.1018	945	26.1705	1122	30.2147	894	21.484	1077	29.5222	1070	29.0171	1034	25.3684	725	24.0487	846	26.994	564	18.5912	766	19.2741	622	16.2303	481	12.3303	596	15.7854	606	17.3679	545	12.8905	1214
CJI97_000293	5076	429.343	5869	437.417	5732	461.072	3114	267.81	4007	310.418	4129	325.825	4927	431.305	5372	384.74	5900	482.087	6348	534.791	5684	465.637	8744	639.226	5545	462.382	4306	355.231	4711	351.603	4366	440.56	4567	443.297	4867	488.042	5131	392.749	5188	411.815	5695	444.11	6260	504.371	6240	544.035	6373	458.549	5414
CJI97_000294	357	46.4889	411	47.1599	419	51.8891	366	48.4606	594	70.8457	384	46.652	461	62.1301	521	57.447	456	57.3637	463	60.0519	479	60.4126	358	40.2927	695	89.2243	538	68.331	531	61.0145	405	62.918	331	49.4642	324	50.0196	518	61.0438	408	49.8611	288	34.5771	396	49.1213	289	38.7917	322	35.6695	982
CJI97_000295	359	45.1261	513	56.8199	459	54.869	542	69.2722	644	74.1421	566	66.3755	375	48.7848	583	62.0513	389	47.2361	396	49.5785	502	61.115	398	43.2393	485	60.1025	430	52.7177	495	54.903	334	50.0863	333	48.0352	311	46.3455	471	53.5778	418	49.3095	275	31.8699	309	36.9986	309	40.0361	312	33.3617	421
CJI97_000296	207	35.3477	237	35.6606	241	39.137	191	33.1627	221	34.5643	257	40.9431	178	31.4579	201	29.0626	243	40.0855	202	34.3563	176	29.1081	176	25.9756	205	34.5113	202	33.6431	200	30.1354	217	44.2068	232	45.4632	241	48.7889	275	42.4965	196	31.4099	212	33.3765	281	45.7078	280	49.2842	308	44.7405	353
CJI97_000297	2235	46.3404	2672	48.8166	2482	48.94	1822	38.4111	2515	47.7601	2080	40.2349	1869	40.1062	2270	39.8526	2114	42.3427	2144	44.2763	2043	41.0262	2671	47.865	2185	44.6633	1962	39.6767	2016	36.8833	2041	50.4851	2046	48.6821	1847	45.4007	2587	48.541	2377	46.2521	2192	41.9022	2117	41.8115	1915	40.9271	2376	41.9071	2924
CJI97_000298	300	20.4144	338	20.2666	395	25.5618	312	21.5872	314	19.5699	277	17.5854	270	19.0151	309	17.8042	310	20.3783	303	20.5363	326	21.4854	323	18.9967	346	23.2117	268	17.787	351	21.0755	333	27.0332	303	23.6613	272	21.9431	340	20.9374	312	19.9246	267	16.751	341	22.1036	318	22.305	395	22.865	355
CJI97_000299	535	45.2518	573	42.7058	551	44.3215	544	46.7851	569	44.0799	618	48.7673	481	42.1063	588	42.1122	551	45.022	518	43.6392	492	40.3049	495	36.1867	534	44.5288	511	42.1558	544	40.6012	485	48.9399	544	52.8035	427	42.8178	564	43.171	545	43.2613	487	37.9774	460	37.0624	513	44.726	666	47.9199	722
CJI97_000300	2808	57.302	3224	57.9718	4170	80.9262	2627	54.5078	3273	61.1736	2948	56.1252	3463	73.1383	3580	61.8592	3282	64.6997	3687	74.9394	3766	74.4327	4354	76.7932	3785	76.1475	3129	62.2777	3583	64.5174	3480	84.7209	3422	80.1372	3206	77.5621	3686	68.0704	3399	65.0944	3748	70.5158	4015	78.0461	3885	81.7191	3847	66.7812	5268
CJI97_000301	199	7.10463	216	6.79503	254	8.62388	361	13.1045	452	14.7799	419	13.956	248	9.16346	329	9.94564	207	7.1392	228	8.10751	285	9.85471	230	7.09705	335	11.791	272	9.47134	353	11.1204	270	11.4998	269	11.021	220	9.31161	345	11.1465	235	7.87365	173	5.69441	242	8.22994	202	7.4336	233	7.07626	371
CJI97_000302	236	34.1742	270	34.4508	219	30.1586	264	38.8702	331	43.8995	263	35.5304	213	31.9217	285	34.9446	184	25.7392	164	23.6535	218	30.5741	186	23.2788	226	32.2635	321	45.3363	269	34.3713	208	35.9326	189	31.4072	154	26.4375	275	36.037	230	31.2561	151	20.1594	227	31.3116	142	21.195	144	17.7381	370
CJI97_000303	1443	57.4052	1813	63.5524	1816	68.7039	1038	41.9864	1908	69.5198	1511	56.0799	1236	50.8889	1487	50.0892	1410	54.187	1420	56.2649	1454	56.0222	2339	80.4224	1463	57.3781	1135	44.0388	1187	41.667	1975	93.7326	1918	87.5619	2059	97.108	1842	66.3139	1724	64.3639	2020	74.0884	2078	78.7451	1822	74.7124	2033	68.7989	1992
CJI97_000306	879	40.1782	903	36.3696	702	30.5154	860	39.9692	925	38.7247	931	39.7016	1048	49.5772	1259	48.7276	1126	49.7199	1154	52.5377	1329	58.8351	934	36.8986	1224	55.1569	1428	63.6625	1352	54.5299	436	23.7753	444	23.2898	334	18.0993	953	39.4207	772	33.116	663	27.9402	304	13.2363	349	16.4432	410	15.9421	1236
CJI97_000307	11871	322.633	13054	312.619	13739	355.106	14540	401.802	14451	359.721	15360	389.467	10482	294.84	12670	291.573	10289	270.138	10318	279.307	10502	276.442	11893	279.367	8362	224.052	8397	222.587	10494	251.663	11839	383.862	12933	403.369	11235	362	10300	253.332	11466	292.452	11083	277.711	14534	376.271	12832	359.481	16474	380.873	10118
CJI97_000308	144	7.78062	250	11.9026	204	10.4824	218	11.9766	272	13.4606	153	7.7126	219	12.2466	282	12.9018	218	11.3789	209	11.2477	242	12.6642	282	13.1693	215	11.4527	232	12.2263	250	11.9192	161	10.3781	142	8.80484	117	7.49464	192	9.38821	144	7.30187	145	7.22327	108	5.55864	98	5.45805	140	6.43486	212
CJI97_000309	630	23.8566	760	25.359	433	15.5933	939	36.1543	955	33.122	888	31.3718	709	27.7865	983	31.5188	703	25.7167	696	26.2508	803	29.4506	780	25.5285	788	29.4179	948	35.0131	868	29.0032	350	15.8116	370	16.0787	281	12.615	625	21.418	536	19.0482	352	12.2892	237	8.54889	251	9.7972	273	8.79408	692
CJI97_000310	999	47.0902	1335	55.4493	1150	51.5517	989	47.401	1313	56.6859	995	43.7568	885	43.1746	1184	47.2569	1008	45.9004	1076	50.5175	996	45.471	1259	51.2923	978	45.4487	990	45.515	1049	43.6312	985	55.3911	1011	54.6887	840	46.9416	1033	44.0652	915	40.4768	739	32.1162	807	36.2353	754	36.635	784	31.437	1320
CJI97_000311	477	29.7726	598	32.8889	506	30.0351	486	30.8433	677	38.7019	579	33.7159	529	34.1723	705	37.2594	696	41.9661	743	46.1904	702	42.4371	673	36.3057	674	41.4739	599	36.4653	600	33.0451	409	30.4551	469	33.5933	335	24.7889	698	39.4261	633	37.0785	421	24.2267	359	21.3445	381	24.5122	372	19.7515	770
CJI97_000312	515	6.62536	457	5.18045	340	4.1597	723	9.45729	721	8.49538	726	8.71358	926	12.3291	1188	12.941	822	10.2156	670	8.58502	893	11.1266	439	4.88122	962	12.201	974	12.2212	1067	12.1122	265	4.06712	248	3.6613	197	3.00457	654	7.61395	514	6.20562	273	3.23802	315	3.86017	146	1.93604	235	2.57175	1124
CJI97_000313	667	33.2595	698	30.6686	767	36.3719	627	31.7895	622	28.407	679	31.5876	705	36.383	823	34.7486	621	29.9139	815	40.4773	845	40.8091	887	38.2274	859	42.2279	669	32.5364	767	33.7475	648	38.5481	565	32.331	515	30.4446	658	29.6924	652	30.5111	571	26.2506	856	40.659	796	40.9131	939	39.8304	821
CJI97_000314	2448	70.001	2705	68.1568	2908	79.0801	1929	56.0855	2434	63.7468	2248	59.9717	1884	55.7562	2185	52.9045	1986	54.8609	2208	62.8863	2104	58.2705	3146	77.7523	2003	56.4665	1669	46.5482	1958	49.404	2567	87.5703	2511	82.3988	2281	77.3271	2297	59.4407	2293	61.5342	2245	59.1866	2497	68.0149	2416	71.2113	2824	68.6937	2474
CJI97_000315	3293	125.222	3965	132.856	3514	127.078	2926	113.133	3688	128.447	3251	115.336	3122	122.869	3539	113.951	3378	124.091	3665	138.812	3541	130.414	4322	142.048	3481	130.5	3149	116.793	3475	116.601	3062	138.91	3117	136.022	2987	134.66	3637	125.159	3498	124.833	3632	127.335	3865	140.001	3080	120.726	3990	129.069	4105
CJI97_000316	4730	182.551	5177	176.056	5625	206.455	3233	126.869	3830	135.384	3385	121.882	3742	149.468	3770	123.201	4169	155.434	4477	172.098	4280	159.984	5367	179.026	3842	146.183	3095	116.503	3703	126.106	4811	221.512	4881	216.179	5828	266.659	4832	168.764	4929	178.526	5746	204.458	7150	262.859	6135	244.061	7265	238.517	5489
CJI97_000317	1096	32.845	1066	28.1492	910	25.9347	1074	32.7258	1180	32.3882	1030	28.7975	998	30.9535	1258	31.9219	930	26.9236	994	29.6695	1112	32.2756	935	24.2177	1004	29.6627	891	26.043	1157	30.595	771	27.5646	855	29.404	717	25.4737	1015	27.5268	950	26.7179	927	25.6126	743	21.21	685	21.1597	1029	26.2322	1170
CJI97_000319	99	5.07641	104	4.69899	90	4.38879	75	3.91029	96	4.50856	93	4.449	51	2.70652	94	4.08129	68	3.36838	83	4.23901	61	3.02944	68	3.01365	65	3.28588	65	3.25079	69	3.12196	59	3.60921	72	4.23678	45	2.73557	80	3.71229	62	2.98355	66	3.12018	72	3.5168	62	3.27697	95	4.14386	49
CJI97_000320	1122	43.3954	1210	41.2368	997	36.6713	1703	66.9717	1682	59.5829	1811	65.3471	1473	58.9621	2135	69.9192	1239	46.2927	982	37.8291	1203	45.0637	657	21.9623	1239	47.2431	1577	59.489	1926	65.73	897	41.3887	783	34.7531	616	28.2452	1158	40.5312	823	29.8724	484	17.2588	985	36.2894	523	20.8503	635	20.8922	1163
CJI97_000321	116	3.31704	78	1.96534	50	1.3597	64	1.8608	64	1.67617	30	0.800334	55	1.6277	78	1.88858	53	1.46406	44	1.25317	56	1.55093	28	0.69201	55	1.5505	61	1.70128	60	1.51391	28	0.955189	23	0.754748	10	0.339005	23	0.595183	15	0.402535	14	0.369092	34	0.926114	8	0.235799	25	0.608124	41
CJI97_000322	14	2.2229	40	5.5963	32	4.83194	35	5.65048	36	5.23527	16	2.37011	28	4.60118	33	4.43664	19	2.91431	26	4.11177	26	3.9983	17	2.33293	37	5.79176	32	4.95559	39	5.46403	29	5.49323	17	3.09758	11	2.07061	7	1.00582	18	2.68216	4	0.585552	16	2.41994	10	1.63663	10	1.35068	23
CJI97_000323	4807	88.9675	5384	87.8035	3835	67.4999	4557	85.7556	5433	92.0964	4863	83.9691	3946	75.5847	4937	77.3694	4303	76.9343	3646	67.2107	3878	69.5146	3727	59.6182	4076	74.3719	4480	80.8704	4799	78.3728	3063	67.6306	3196	67.8806	2612	57.3118	3740	62.6411	3569	61.9903	2984	50.9179	2740	48.306	2530	48.2656	3226	50.7904	5202
CJI97_000324	2466	91.4681	2932	95.8274	2191	77.2857	3305	124.645	3508	119.174	3407	117.898	2433	93.3981	3199	100.471	2691	96.4231	2378	87.8522	2587	92.9359	2450	78.5424	2736	100.048	3258	117.864	3477	113.799	1515	67.039	1682	71.5952	1495	65.7402	2439	81.8688	2224	77.4161	1860	63.6068	1499	52.9628	1211	46.2999	1932	60.9597	3388
CJI97_000325	3327	58.8672	3666	57.1561	3769	63.4201	2267	40.7848	3128	50.6912	2344	38.6933	2689	49.2415	2943	44.092	3117	53.2781	3641	64.1661	3436	58.8822	4654	71.1719	3170	55.2964	2436	42.039	3057	47.728	3291	69.4684	3653	74.174	3608	75.6834	3188	51.0469	3045	50.5624	3403	55.5133	3823	64.4344	3594	65.5478	4082	61.4403	4777
CJI97_000326	1274	43.1842	1505	44.9512	1632	52.6085	1258	43.3573	1517	47.0962	1292	40.8578	1156	40.5539	1191	34.1834	1249	40.8986	1357	45.8141	1350	44.32	1565	45.8491	1373	45.882	1063	35.1433	1403	41.9633	1547	62.5582	1507	58.6205	1591	63.935	1455	44.6322	1291	41.0678	1425	44.5332	1884	60.8316	1659	57.9644	1896	54.6705	1936
CJI97_000327	77	11.8115	66	8.92088	45	6.56458	72	11.2298	60	8.42968	59	8.44353	60	9.52544	79	10.261	64	9.48386	44	6.72251	54	8.02266	26	3.44706	75	11.3421	67	10.0241	44	5.95558	33	6.03902	50	8.80168	31	5.63754	48	6.66324	33	4.7506	26	3.67707	41	5.99089	35	5.53404	41	5.35005	81
CJI97_000328	118	5.36655	130	5.20962	122	5.27659	171	7.90743	196	8.16422	213	9.03754	203	9.55496	230	8.85706	176	7.73245	157	7.11177	202	8.89765	107	4.2059	219	9.81916	254	11.2668	246	9.87201	154	8.3555	133	6.94139	98	5.28388	174	7.16131	142	6.06068	113	4.73812	142	6.15169	91	4.26594	121	4.68121	400
CJI97_000329	38	6.48894	40	6.01866	57	9.25648	47	8.16045	48	7.50718	43	6.85041	32	5.65536	46	6.65115	31	5.11379	20	3.40161	50	8.26934	36	5.31318	58	9.76417	31	5.16305	26	3.91761	40	8.14871	37	7.2506	20	4.04887	47	7.26304	29	4.64738	25	3.93591	56	9.10902	28	4.92842	34	4.93888	53
CJI97_000330	586	23.7294	643	22.9429	565	21.7579	580	23.8805	642	23.8105	615	23.2339	602	25.2293	765	26.23	552	21.5933	476	19.1982	567	22.2373	446	15.6094	695	27.7454	742	29.3054	660	23.5825	475	22.9467	388	18.0303	331	15.8902	525	19.2388	464	17.633	340	12.6935	525	20.2508	343	14.3167	458	15.7766	838
CJI97_000331	941	39.9831	1303	48.7843	935	37.7815	1154	49.8561	1440	56.0395	1328	52.6432	604	26.5609	863	31.0489	690	28.3222	598	25.3077	599	24.6504	715	26.2576	764	32.0035	853	35.3501	838	31.4187	1000	50.6903	991	48.3217	782	39.3919	1161	44.6425	1062	42.3478	689	26.9911	895	36.2245	754	33.0231	882	31.8797	1073
CJI97_000332	1287	29.676	1624	32.9961	991	21.7311	1348	31.604	1964	41.4776	1415	30.4397	1078	25.7256	1220	23.8196	1131	25.193	1082	24.8495	1071	23.9181	1160	23.1178	1203	27.347	1200	26.9875	1267	25.7787	906	24.9226	931	24.6353	661	18.0693	1240	25.8749	1065	23.046	921	19.5794	669	14.6942	647	15.3777	667	13.0831	1608
CJI97_000333	60	5.37646	116	9.15909	92	7.83995	154	14.0311	208	17.0708	162	13.5431	59	5.47163	92	6.98041	73	6.31915	68	6.06902	77	6.68261	49	3.79492	75	6.62557	99	8.65236	56	4.42782	92	9.83493	50	5.14158	51	5.41787	109	8.83897	63	5.29792	57	4.70906	94	8.02354	72	6.65024	54	4.11622	65
CJI97_000334	2627	136.64	2719	124.617	2087	103.233	3170	167.65	3190	151.968	3373	163.678	2537	136.571	3409	150.139	2496	125.416	1755	90.9199	2256	113.649	1578	70.9391	2283	117.068	2929	148.59	2928	134.383	1559	96.739	1592	95.0258	1213	74.7983	2272	106.944	2042	99.6765	1457	69.87	1536	76.1029	1343	72.0034	1856	82.1211	3009
CJI97_000335	231	16.0818	290	17.7898	202	13.3738	245	17.3426	354	22.5721	261	16.952	297	21.3993	342	20.1603	330	22.1936	225	15.6016	296	19.9584	191	11.4926	322	22.1002	333	22.6111	269	16.5247	159	13.2056	169	13.5018	135	11.1422	294	18.5225	240	15.6803	203	13.0297	122	8.09051	114	8.18064	103	6.09986	392
CJI97_000336	269223	2953.42	337650	3263.84	454314	4739.68	142076	1584.74	165788	1665.75	158846	1625.72	385666	4378.68	402672	3740.35	450494	4774.11	513057	5605.86	455848	4843.32	735065	6969.47	436763	4723.62	311154	3329.22	415569	4022.65	373131	4883.29	391552	4929.28	448548	5833.58	506013	5023.47	520971	5363.47	643878	6512.24	531584	5554.91	572266	6470.98	527452	4922.15	379282
CJI97_000337	3626	303.858	4435	327.481	3580	285.303	3211	273.595	3339	256.274	3608	282.076	2340	202.945	3071	217.907	2791	225.94	2283	190.552	2602	211.184	2447	177.23	2567	212.073	2653	216.837	2804	207.337	2755	275.425	2611	251.091	2505	248.865	3321	251.85	3112	244.738	2884	222.819	2633	210.178	2843	245.572	3523	251.139	3663
CJI97_000338	3163	44.6588	4085	50.8218	4075	54.7163	2950	42.3503	3551	45.9203	2556	33.6687	2937	42.9172	3433	41.0422	3313	45.1878	3711	52.1872	3476	47.5334	4561	55.6583	3280	45.6561	2862	39.4123	3569	44.4643	3341	56.276	3544	57.4227	2866	47.9731	3184	40.6828	3382	44.8128	3339	43.4649	2980	40.0791	3189	46.4112	3335	40.0556	3997
CJI97_000339	3755	453.122	5143	546.853	4647	533.284	3784	464.282	4276	472.594	4479	504.247	3205	400.27	4282	437.522	4191	488.555	3628	436.051	3514	410.693	5033	524.921	3848	457.78	4454	524.215	4476	476.598	3770	542.731	4573	633.268	4783	684.257	3897	425.565	3528	399.534	3853	428.665	5483	630.255	4588	570.674	5951	610.878	4103
CJI97_000340	813	16.2786	1079	19.037	583	11.1014	937	19.0763	1076	19.7327	726	13.5619	345	7.14935	439	7.44288	360	6.9634	432	8.61541	392	7.60194	488	8.44519	436	8.6066	629	12.2838	576	10.1767	472	11.2748	620	14.2463	429	10.1835	526	9.53111	513	9.63974	671	12.387	151	2.88004	308	6.3568	192	3.27031	1162
CJI97_000341	3873	135.075	5161	158.603	8089	268.29	3739	132.59	4092	130.71	3836	124.815	3680	132.83	4542	134.13	4289	144.503	4821	167.468	4275	144.403	10528	317.349	3578	123.023	3276	111.436	4253	130.882	6047	251.598	6689	267.714	7544	311.921	5364	169.296	5982	195.792	8434	271.192	10855	360.622	9524	342.38	10979	325.725	4190
CJI97_000342	248	15.5328	312	17.2188	237	14.1165	248	15.7934	268	15.3737	292	17.0624	276	17.8907	306	16.2281	256	15.4892	326	20.3367	277	16.8031	374	20.2457	360	22.2289	288	17.5932	332	18.3482	134	10.0125	175	12.5782	119	8.83607	261	14.7934	273	16.0465	307	17.7276	248	14.796	163	10.5231	173	9.21731	304
CJI97_000343	979	105.48	1283	121.804	1035	106.049	867	94.98	1025	101.148	984	98.9099	964	107.494	1090	99.4402	971	101.064	1004	107.742	946	98.7163	924	86.044	1061	112.699	939	98.6749	1070	101.725	632	81.2349	728	90.0119	708	90.4345	884	86.1925	883	89.2828	747	74.2031	626	64.2472	855	94.9539	796	72.9558	1120
CJI97_000344	541	54.7067	556	49.5413	379	36.4471	494	50.7921	566	52.421	590	55.6612	547	57.2467	651	55.7407	559	54.6067	462	46.5318	512	50.1446	259	22.6363	555	55.3291	696	68.6447	682	60.8534	303	36.5531	349	40.4996	225	26.9736	491	44.9319	417	39.573	384	35.8005	266	25.6223	289	30.1232	330	28.3868	1026
CJI97_000345	21	1.73569	67	4.87951	25	1.96505	27	2.26904	47	3.55791	19	1.46509	6	0.513243	25	1.74961	29	2.31548	16	1.31715	17	1.36085	14	1.0001	15	1.22225	40	3.22453	37	2.69843	18	1.77486	46	4.36306	30	2.93959	27	2.01951	11	0.853228	13	0.990626	30	2.36193	27	2.30025	21	1.47649	50
CJI97_000346	1858	224.208	2762	293.683	1676	192.336	3236	397.045	3200	353.672	3771	424.541	2235	279.127	3201	327.069	1915	223.236	1143	137.378	1632	190.737	1547	161.346	2157	256.609	3281	386.158	2758	293.668	1676	241.278	1840	254.803	1547	221.314	2175	237.517	1658	187.763	692	76.9884	3050	350.589	1369	170.282	2122	217.826	2203
CJI97_000347	1552	57.4486	1844	60.1448	2174	76.5292	1596	60.0684	1832	62.1095	1544	53.3203	1742	66.7352	1767	55.3825	1893	67.6907	1750	64.5194	1716	61.5198	1563	50.0044	1899	69.2994	1492	53.8655	1787	58.3672	1784	78.7809	1841	78.2029	1697	74.4703	1960	65.6559	1573	54.6432	1623	55.3886	2521	88.8901	2092	79.8195	2724	85.7737	2100
CJI97_000348	808	26.6887	1150	33.4706	961	30.187	839	28.1776	1195	36.1517	869	26.7789	896	30.6297	1299	36.3307	1076	34.3336	1260	41.4525	1291	41.3002	1634	46.6476	1272	41.4209	1204	38.7879	1099	32.031	810	31.9183	928	35.1759	726	28.4293	911	27.231	802	24.8605	725	22.0784	863	27.1531	587	19.9854	743	20.8768	1298
CJI97_000349	1940	120.258	1635	89.306	806	47.5148	93	5.86168	167	9.48146	139	8.0387	156	10.0082	89	4.67145	240	14.372	156	9.63169	187	11.227	210	11.2511	233	14.2392	78	4.71588	56	3.06308	551	40.7477	526	37.418	269	19.7688	558	31.3024	547	31.8215	471	26.9184	224	13.2268	253	16.1657	324	17.0851	1232
CJI97_000350	4483	231.184	4541	206.343	3544	173.805	559	29.3108	747	35.2822	769	36.9976	801	42.7505	662	28.9065	793	39.5051	810	41.6043	862	43.0534	692	30.843	799	40.6212	505	25.4001	440	20.0216	2333	143.53	1689	99.954	749	45.7915	3636	169.685	3605	174.467	3373	160.369	747	36.6947	1286	68.3581	1609	70.5837	3879
CJI97_000351	483	23.0677	554	23.314	406	18.4401	677	32.8755	769	33.6379	832	37.0713	621	30.695	913	36.9212	519	23.945	285	13.5571	481	22.2491	351	14.4886	616	29.0038	790	36.7992	721	30.3843	351	19.9987	340	18.6345	290	16.4198	556	24.0304	465	20.8416	412	18.1413	474	21.564	230	11.3226	400	16.2509	708
CJI97_000352	623	39.1554	709	39.2644	518	30.9609	480	30.674	608	34.9988	581	34.0673	482	31.3524	602	32.0368	610	37.0361	625	39.1245	619	37.6795	632	34.3307	589	36.4952	530	32.4888	514	28.5052	494	37.0399	420	30.2925	395	29.4316	504	28.6658	382	22.5314	389	22.5407	363	21.7322	359	23.2572	520	27.8014	717
CJI97_000353	1103	51.4565	1266	52.0412	1052	46.6725	1162	55.1184	1348	57.597	1336	58.1472	1184	57.1657	1647	65.0589	1476	66.5184	1236	57.4312	1305	58.9638	1247	50.2797	1421	65.3545	1601	72.8468	1551	63.846	791	44.023	826	44.2208	749	41.4248	1244	52.5188	1098	48.0714	989	42.5378	942	41.8609	777	37.3633	952	37.7799	1607
CJI97_000354	322	40.7583	526	58.6672	186	22.39	564	72.5881	683	79.182	552	65.1864	146	19.1264	253	27.1162	157	19.1978	191	24.0801	187	22.9252	171	18.7076	190	23.71	383	47.2839	291	32.502	152	22.9532	197	28.6159	162	24.3102	230	26.3462	196	23.2829	207	24.1571	189	22.7885	150	19.5709	120	12.9211	506
CJI97_000355	194	3.24842	232	3.42301	137	2.18158	457	7.7806	480	7.36135	472	7.37344	281	4.86964	389	5.51529	245	3.96303	249	4.15274	277	4.49222	175	2.53262	234	3.86281	360	5.87932	252	3.7233	131	2.61686	182	3.49722	101	2.00496	242	3.66704	179	2.81283	109	1.68272	133	2.12136	83	1.43255	83	1.18225	334
CJI97_000356	182	6.40921	235	7.29206	237	7.9371	220	7.87738	310	9.99862	215	7.06365	223	8.12751	285	8.49819	273	9.28724	263	9.22473	303	10.3344	229	6.96996	298	10.3459	313	10.7506	336	10.4407	236	9.9148	222	8.97155	237	9.89453	281	8.95508	203	6.70887	214	6.94802	325	10.9021	228	8.27614	293	8.77729	432
CJI97_000357	27	3.87873	62	7.84814	39	5.32808	46	6.71908	49	6.44714	46	6.16512	46	6.83917	75	9.12295	42	5.82862	36	5.15101	67	9.32204	30	3.72485	80	11.3301	85	11.9096	82	10.3943	28	4.79869	23	3.79171	22	3.74681	53	6.8902	28	3.77489	15	1.98669	24	3.2842	26	3.84998	29	3.54391	39
CJI97_000358	8314	473.238	8229	412.73	9965	539.42	5218	301.995	6615	344.861	7615	404.387	9244	544.564	9809	472.762	9036	496.863	9985	566.085	9961	549.139	9511	467.904	9439	529.678	7324	406.604	8448	424.307	8281	562.329	7598	496.307	8820	595.184	9419	485.181	9280	495.721	10435	547.616	14003	759.248	11944	700.775	14880	720.496	12927
CJI97_000359	261	33.5056	344	38.9121	266	32.4743	281	36.6783	416	48.912	274	32.816	218	28.9637	302	32.8271	228	28.275	240	30.6869	235	29.2183	251	27.8492	298	37.7147	252	31.5524	266	30.1312	280	42.8819	314	46.2582	229	34.8519	239	27.7655	234	28.1912	205	24.263	188	22.9894	204	26.994	242	26.4273	332
CJI97_000360	550	36.7358	739	43.4931	620	39.3821	673	45.7055	901	55.1185	779	48.5425	453	31.3145	548	30.9925	464	29.9389	485	32.2651	482	31.1806	531	30.6537	455	29.9609	454	29.5758	468	27.5823	632	50.3596	628	48.1358	520	41.176	587	35.4809	542	33.974	580	35.7165	733	46.6363	575	39.5872	747	42.4431	826
CJI97_000361	204	24.1343	166	17.3046	203	22.8392	396	47.635	323	34.9988	356	39.2928	161	19.7129	234	23.4406	168	19.2002	144	16.968	158	18.1039	94	9.61157	179	20.8773	275	31.7316	268	27.9767	124	17.5011	153	20.772	161	22.5811	209	22.3759	141	15.6547	110	11.9981	138	15.5517	146	17.804	112	11.2715	373
CJI97_000362	753	60.8476	800	56.9623	547	42.0355	1060	87.0924	1178	87.1844	1218	91.8234	825	68.9957	991	67.8063	864	67.4455	743	59.8001	865	67.6979	593	41.4157	935	74.4864	1095	86.3012	1163	82.9249	426	41.0673	413	38.2983	329	31.5179	730	53.3828	633	48.0034	556	41.4226	383	29.4809	399	33.2339	515	35.401	1056
CJI97_000363	65	4.35758	213	12.5823	75	4.78161	121	8.24791	342	20.9993	143	8.94388	73	5.06495	67	3.80326	63	4.08004	52	3.47217	68	4.41522	50	2.89711	95	6.27875	60	3.92318	48	2.83943	188	15.0359	162	12.4632	89	7.07353	128	7.76556	66	4.15237	33	2.03967	963	61.4967	53	3.66242	51	2.90845	106
CJI97_000364	695	11.2724	902	12.891	723	11.152	576	9.49906	1001	14.87	644	9.74486	1204	20.2106	1366	18.7599	1120	17.5485	1878	30.3384	1685	26.4693	1925	26.9851	1644	26.2876	1188	18.7933	1782	25.5033	521	10.0811	584	10.8699	413	7.94138	996	14.6191	907	13.8057	953	14.2508	523	8.08029	527	8.81054	504	6.9538	1397
CJI97_000365	1502	51.104	1585	47.5186	1320	42.7109	1455	50.3354	1731	53.942	1441	45.7411	1797	63.2779	1654	47.6506	1854	60.9376	2633	89.2278	2005	66.0708	2028	59.6368	2062	69.1656	1338	44.4012	1723	51.7282	1097	44.5277	1089	42.5201	948	38.239	1476	45.4466	1244	39.7215	1020	31.9962	828	26.8354	1000	35.0707	949	27.4669	1736
CJI97_000366	293	42.0914	371	46.9623	285	38.936	361	52.7302	474	62.3662	383	51.3313	250	37.1694	293	35.6403	297	41.2167	283	40.4927	266	37.0099	259	32.1579	323	45.7452	329	46.0973	317	40.183	230	39.4178	206	33.9605	199	33.8916	325	42.2512	265	35.7266	183	24.2377	211	28.8736	266	39.3883	220	26.8849	390
CJI97_000367	1854	110.391	2268	118.991	2825	159.964	7791	471.674	7005	382.011	8162	453.395	2983	183.821	4277	215.631	2391	137.529	2635	156.267	3150	181.654	2312	118.98	2940	172.579	3987	231.539	4655	244.568	2381	169.13	2688	183.668	1737	122.613	2585	139.288	2205	123.212	1528	83.8804	3214	182.29	2423	148.709	3284	166.336	2849
CJI97_000368	254	7.09504	391	9.62382	573	15.2215	417	11.8436	444	11.3592	510	13.2907	342	9.88706	474	11.2111	368	9.93025	435	12.1025	460	12.4448	570	13.7612	334	9.19782	372	10.1349	445	10.9683	538	17.9284	688	22.0542	715	23.6778	318	8.03856	267	6.99927	420	10.8165	1078	28.6836	608	17.5059	806	19.1521	471
CJI97_000369	706	122.876	738	113.18	784	129.766	690	122.106	612	97.5573	979	158.966	451	81.238	651	95.9384	560	94.1547	441	76.448	481	81.0809	408	61.3741	517	88.7096	499	84.7067	474	72.7945	503	104.441	602	120.238	473	97.5973	695	109.466	564	92.1217	433	69.4808	848	140.589	710	127.374	1082	160.195	757
CJI97_000370	8611	556.662	11381	648.288	11049	679.269	2025	133.103	3791	224.459	2478	149.45	3704	247.816	2358	129.072	5297	330.795	7897	508.47	6038	378.044	11281	630.3	5982	381.243	1909	120.365	2936	167.476	8398	647.668	8447	626.646	9096	697.112	9539	558.047	9341	566.698	9972	594.34	9759	600.948	8972	597.843	9235	507.849	9720
CJI97_000371	587	32.1974	805	38.907	669	34.8971	468	26.1008	669	33.6089	444	22.7208	459	26.0564	464	21.5501	555	29.4081	706	38.5702	625	33.2027	929	44.0413	622	33.6349	520	27.8189	503	24.3449	618	40.4398	550	34.62	598	38.8863	648	32.1653	560	28.8264	638	32.2639	598	31.2447	526	29.7391	541	25.2429	831
CJI97_000372	7	0.284731	0	0	1	0.0386827	1	0.0413583	0	0	1	0.0379484	3	0.126292	3	0.103325	1	0.0392941	0	0	0	0	2	0.0703118	0	0	1	0.0396726	3	0.107675	1	0.048526	0	0	0	0	0	0	0	0	1	0.0375017	3	0.116239	0	0	0	0	0
CJI97_000373	293	11.8382	257	9.14957	281	10.797	333	13.6801	363	13.4329	308	11.6099	309	12.921	329	11.2554	293	11.4361	238	9.57767	346	13.5396	303	10.5809	320	12.7463	303	11.9403	344	12.264	268	12.9179	267	12.3797	242	11.5917	288	10.5303	240	9.10017	212	7.89711	242	9.3138	218	9.07893	258	8.86742	368
CJI97_000374	236	10.1709	339	12.8735	181	7.41833	415	18.1853	459	18.1178	400	16.0829	224	9.99113	314	11.4584	203	8.45151	190	8.15577	225	9.39161	163	6.0715	241	10.2396	314	13.1987	394	14.9831	128	6.58106	161	7.96259	108	5.51803	226	8.81425	192	7.76548	133	5.28461	117	4.80315	89	3.95364	120	4.39934	388
CJI97_000375	2433	259.053	2565	240.649	2419	244.942	1798	194.654	1988	193.869	2039	202.545	1970	217.087	2306	207.9	2501	257.248	2030	215.282	2061	212.538	1781	163.898	2185	229.359	2399	249.133	2417	227.081	1493	189.647	1626	198.678	1712	216.105	2525	243.298	2107	210.539	2310	226.764	2218	224.958	2072	227.403	2745	248.628	2987
CJI97_000376	3816	86.5569	4489	89.7206	3982	85.8964	3778	87.1328	4452	92.4898	3946	83.5042	4185	98.2446	5151	98.9312	4429	97.0488	5394	121.862	5512	121.091	6739	132.115	5386	120.442	5411	119.709	5806	116.206	3397	91.9237	3657	95.1919	3502	94.1723	3834	78.7001	3894	82.8914	3988	83.3994	3899	84.2442	3418	79.9144	4044	78.0304	6605
CJI97_000377	84	7.79724	113	9.2425	82	7.23862	121	11.4202	175	14.878	122	10.5652	109	10.4715	122	9.58893	96	8.60843	84	7.76615	133	11.957	58	4.6532	132	12.0796	115	10.4115	108	8.84591	95	10.5202	97	10.3327	43	4.73199	73	6.13218	66	5.74944	40	3.42323	100	8.84209	90	8.6112	85	6.71182	206
CJI97_000378	1295	43.4888	1778	52.6125	1838	58.6994	967	33.0187	1856	57.0862	1069	33.4921	1131	39.3088	1271	36.1411	1441	46.748	1694	56.6612	1657	53.894	2266	65.7702	1714	56.746	1328	43.4971	1540	45.6337	1424	57.0501	1417	54.6083	1313	52.274	1733	52.6667	1539	48.5027	1365	42.2624	1501	48.0155	1338	46.3152	1454	41.5366	2297
CJI97_000379	3411	119.887	3875	120.008	4286	143.259	2541	90.8071	3528	113.57	3241	106.274	3265	118.766	3524	104.875	3550	120.534	4104	143.668	3907	132.997	4800	145.812	3950	136.868	3432	117.65	4093	126.937	3471	145.54	3791	152.906	3710	154.588	4879	155.185	4630	152.718	4942	160.142	4432	148.382	4240	153.608	4702	140.582	5452
CJI97_000380	126	2.37572	150	2.4921	96	1.72138	300	5.75138	283	4.88716	308	5.41793	244	4.7614	307	4.90131	186	3.38789	135	2.53527	214	3.90795	102	1.66221	247	4.59134	287	5.2779	272	4.52534	106	2.38435	123	2.66141	58	1.29648	124	2.11581	131	2.31802	46	0.799645	108	1.93973	36	0.69966	64	1.02651	207
CJI97_000381	2580	125.876	2631	113.108	1899	88.1105	2892	143.465	3249	145.184	2986	135.916	1992	100.585	2714	112.119	2118	99.825	1906	92.6211	2050	96.8694	1630	68.734	2083	100.191	2282	108.591	2236	96.2612	1319	76.7725	1426	79.8405	1009	58.3616	1863	82.2556	1598	73.1677	1168	52.5387	1031	47.9153	1020	51.2959	1315	54.5767	2696
CJI97_000382	25903	610.499	31838	661.196	35499	795.668	30921	740.994	31519	680.382	28027	616.268	23435	571.636	26816	535.152	21836	497.163	21054	494.236	22328	509.677	20533	418.263	24288	564.344	24083	553.605	30559	635.523	27079	761.388	27635	747.44	28299	790.715	40808	870.383	34881	771.514	36516	793.474	35491	796.795	36056	875.936	35783	717.416	40720
CJI97_000383	5531	270.582	6276	270.537	3335	155.157	5158	256.568	6477	290.211	5643	257.55	4265	215.94	4739	196.304	4498	212.572	3399	165.619	4027	190.804	2169	91.7098	5170	249.346	4678	223.208	4360	188.208	2827	164.991	2326	130.583	1966	114.023	6798	300.958	5187	238.139	2616	117.99	2701	125.867	1722	86.8335	1968	81.8991	7368
CJI97_000384	8217	268.472	10334	297.512	4689	145.696	22142	735.579	24364	729.089	22454	684.444	6857	231.868	12322	340.891	6489	204.812	3935	128.055	5649	178.759	3077	86.8912	6534	210.466	12887	410.67	12613	363.632	3024	117.871	4379	164.189	3967	153.661	8047	237.931	6902	211.632	5462	164.533	7198	224.022	3001	101.068	6612	183.772	13301
CJI97_000385	870	25.7314	1320	34.4008	827	23.2611	769	23.1258	1325	35.8927	899	24.8063	674	20.6312	847	21.2118	853	24.3717	1004	29.5763	934	26.7548	1426	36.4524	1014	29.5665	906	26.1353	749	19.5472	783	27.6277	919	31.1919	770	26.9991	1033	27.6487	984	27.3124	1050	28.6318	944	26.5956	725	22.1026	817	20.5554	1577
CJI97_000388	361	11.0752	316	8.54242	511	14.9089	963	30.0398	657	18.461	739	21.1518	604	19.1779	781	20.2882	449	13.307	708	21.6343	712	21.1561	428	11.3488	746	22.5632	863	25.8232	1087	29.426	310	11.346	328	11.5478	277	10.0748	518	14.3815	492	14.1654	438	12.3889	344	10.053	366	11.574	267	6.96811	703
CJI97_000389	2040	133.305	1905	109.688	1812	112.604	4153	275.934	3324	198.94	4820	293.847	3433	232.172	4038	223.425	3228	203.77	5034	327.638	4492	284.293	3008	169.885	4450	286.678	4180	266.408	5312	306.289	1296	101.032	1104	82.7879	1158	89.7096	1345	79.5369	1495	91.6807	1634	98.4425	2312	143.912	2802	188.731	3500	194.556	3860
CJI97_000390	114	5.08247	189	7.42474	172	7.29255	97	4.39712	213	8.69752	121	5.03284	94	4.33728	87	3.28426	115	4.9529	76	3.3748	116	5.00886	94	3.62209	213	9.36196	116	5.04409	108	4.24865	192	10.212	209	10.693	183	9.67242	263	10.611	149	6.23414	121	4.97359	225	9.55533	108	4.96311	83	3.14781	264
CJI97_000391	359	32.819	424	34.1544	466	40.5133	377	35.0428	484	40.5249	394	33.6035	390	36.8991	436	33.7494	382	33.7354	316	28.7728	441	39.0463	283	22.3604	471	42.4492	430	38.3402	466	37.5902	375	40.8979	311	32.6267	292	31.6466	440	36.401	379	32.5155	304	25.6223	421	36.6612	328	30.9076	396	30.7954	994
CJI97_000392	482	20.1491	552	20.3328	491	19.5196	484	20.5722	612	23.4318	615	23.9851	630	27.2564	725	25.6623	565	22.8164	679	28.2711	740	29.9606	512	18.4987	700	28.8485	738	30.0898	670	24.7138	439	21.8933	385	18.4693	291	14.4217	553	20.9201	466	18.2816	274	10.5602	616	24.5291	357	15.3828	570	20.2695	1080
CJI97_000393	277	20.2992	313	20.2112	245	17.0744	356	26.5262	406	27.2503	347	23.7239	362	27.4554	485	30.0947	399	28.2464	333	24.3057	360	25.5513	309	19.5713	502	36.2677	491	35.0942	503	32.5255	181	15.824	179	15.0534	116	10.0779	203	13.4625	159	10.9349	123	8.31034	358	24.9905	85	6.42063	373	23.2524	592
CJI97_000394	26	2.67397	38	3.44363	37	3.61881	39	4.07825	65	6.12269	46	4.41366	28	2.98031	32	2.78665	43	4.27212	31	3.17548	32	3.18746	22	1.95555	38	3.85287	40	4.01234	25	2.26872	43	5.27583	41	4.83893	39	4.75512	31	2.8852	21	2.02686	11	1.04301	53	5.19221	0	0	30	2.62461	59
CJI97_000395	1442	23.6854	1628	23.5623	1344	20.994	1615	26.972	2007	30.1931	1793	27.4759	1928	32.7749	2365	32.8923	1842	29.2278	1484	24.278	1910	30.385	1470	20.8686	2133	34.54	2169	34.7479	2222	32.2044	1102	21.5941	1095	20.64	850	16.5519	2012	29.907	1674	25.8042	1079	16.3399	1060	16.5849	724	12.2578	935	13.0643	2314
CJI97_000396	391	6.18653	534	7.44494	407	6.12414	779	12.5324	804	11.6512	780	11.5139	521	8.53154	639	8.5609	588	8.9875	470	7.40683	520	7.96864	498	6.81022	482	7.51856	480	7.4074	504	7.03652	350	6.60658	357	6.48216	278	5.21469	448	6.41473	390	5.79102	359	5.23696	317	4.77774	269	4.38715	324	4.36089	632
CJI97_000397	580	45.8447	788	54.8828	720	54.122	392	31.5045	904	65.4447	510	37.6087	454	37.1395	541	36.2082	493	37.6443	492	38.7338	516	39.5022	505	34.4996	615	47.924	465	35.8483	417	29.084	772	72.7975	754	68.3933	680	63.7211	703	50.2859	523	38.7956	448	32.6477	1013	76.2717	487	39.678	688	46.2603	780
CJI97_000398	2332	75.3766	1863	53.0604	1897	58.3117	2696	88.6042	2174	64.3596	2518	75.9314	1211	40.5109	1745	47.7587	1361	42.4969	1366	43.9768	1696	53.0939	1259	35.1719	1825	58.1552	2285	72.0359	2422	69.078	998	38.4837	1055	39.1329	937	35.9055	1732	50.6624	1524	46.2289	1265	37.6975	898	27.6489	1040	34.6498	1244	34.2049	2770
CJI97_000399	210	6.9746	298	8.72098	169	5.33786	242	8.17224	310	9.42989	289	8.95479	339	11.6525	402	11.3051	298	9.56108	283	9.36161	386	12.4165	323	9.2718	397	12.9989	400	12.9573	431	12.6309	180	7.13199	184	7.01292	136	5.35491	277	8.32549	220	6.85713	175	5.35861	212	6.70701	141	4.82701	115	3.24906	384
CJI97_000400	3051	114.102	3665	120.774	4043	143.792	1579	60.0425	2696	92.3456	2098	73.2005	2460	95.2151	2420	76.6328	3054	110.334	3844	143.185	3278	118.733	4817	155.7	3756	138.482	2141	78.0948	2621	86.4918	3382	150.891	3426	147.035	3948	175.042	4014	135.85	3617	126.946	4553	156.987	4952	176.411	4741	182.76	5111	162.598	4265
CJI97_000401	3342	200.972	3805	201.62	4283	244.939	2607	159.403	3275	180.379	3630	203.655	2999	186.649	3252	165.588	3186	185.083	3396	203.405	3192	185.91	4727	245.684	3375	200.088	2813	164.989	3163	167.836	4106	294.569	4038	278.662	3728	265.778	4708	256.21	4466	252.039	4387	243.227	4889	280.055	4647	288.046	5823	297.876	4238
CJI97_000402	4223	203.838	4492	191.053	5740	263.486	3222	158.131	3790	167.552	2843	128.026	3645	182.088	4156	169.859	3695	172.294	4156	199.804	4062	189.896	5469	228.157	4301	204.669	3004	141.423	3970	169.088	4809	276.923	4634	256.686	4762	272.501	5229	228.409	5097	230.887	5156	229.452	5729	263.413	5491	273.197	6386	262.213	4844
CJI97_000403	2535	184.279	3231	206.959	2925	202.21	2974	219.818	3182	211.857	3385	229.569	2772	208.55	3241	199.492	2903	203.861	2561	185.426	2846	200.374	2486	156.192	2966	212.562	3453	244.821	3459	221.873	2318	201.024	2429	202.631	2222	191.494	3969	261.101	3135	213.872	3078	206.291	2607	180.522	2640	197.816	2688	166.221	3641
CJI97_000404	1504	71.8298	1897	79.8314	2018	91.6555	1163	56.4759	1664	72.7873	1330	59.2606	1710	84.5226	1954	79.0187	1797	82.908	2414	114.831	2345	108.47	2954	121.935	2099	98.8295	1774	82.6352	2189	92.2486	1637	93.2705	1693	92.7888	1634	92.5173	2141	92.5345	2142	96.0056	2191	96.4747	1657	75.3829	1685	82.9501	1652	67.1161	2406
CJI97_000405	1414	31.5591	1380	27.1396	1091	23.1569	1196	27.1414	1480	30.254	1300	27.0693	1420	32.8007	1598	30.1996	1401	30.2068	1286	28.5878	1426	30.8252	1221	23.5534	1603	35.2717	1330	28.9522	1541	30.3484	863	22.9787	818	20.9513	730	19.3158	1291	26.0754	1077	22.5586	916	18.8489	733	15.5838	754	17.3463	896	17.0115	1732
CJI97_000406	442	22.99	497	22.7784	402	19.8849	335	17.7169	358	17.0548	364	17.6635	303	16.311	415	18.2774	353	17.7371	317	16.4226	372	18.74	313	14.0709	383	19.6396	402	20.3938	351	16.1095	284	17.6228	305	18.2053	278	17.1426	522	24.5707	457	22.3076	372	17.8392	233	11.5443	227	12.1703	269	11.9022	548
CJI97_000407	61	4.58151	69	4.56644	114	8.14263	74	5.65115	81	5.57198	76	5.32538	87	6.76267	127	8.07665	102	7.40066	80	5.98458	111	8.07445	96	6.23178	127	9.40373	130	9.52307	119	7.88648	95	8.51219	81	6.98145	69	6.14387	88	5.98125	49	3.45379	64	4.43173	68	4.86498	56	4.33538	63	4.02512	97
CJI97_000408	1372	17.2101	1478	16.3363	1674	19.9694	976	12.4482	1051	12.0747	861	10.0761	1452	18.8502	1770	18.7997	1453	17.6071	1434	17.9161	1580	19.1954	1757	19.0486	1472	18.2035	1109	13.568	1600	17.7095	1317	19.7085	1180	16.9861	1377	20.4775	1688	19.1616	1980	23.3085	2328	26.9232	1620	19.357	1675	21.6573	1816	19.3778	2242
CJI97_000409	2783	82.311	3220	83.917	4014	112.902	2585	77.7377	2978	80.6705	2646	73.0117	2817	86.2286	2990	74.8798	2569	73.4007	2856	84.1332	3144	90.0612	3154	80.6247	3111	90.7114	2994	86.3676	3583	93.508	3079	108.641	3019	102.468	3389	118.831	4525	121.114	4251	117.993	4628	126.198	4295	121.004	4258	129.811	4083	102.727	4903
CJI97_000410	3801	234.017	4362	236.638	4438	259.846	2477	155.06	3248	183.151	3124	179.439	3086	196.637	3175	165.516	3364	200.076	3498	214.503	3288	196.061	4315	229.61	3235	196.354	2946	176.903	2992	162.543	3667	269.339	3599	254.28	3804	277.653	4045	225.371	3471	200.55	4611	261.733	4488	263.205	4431	281.197	5523	289.257	3938
CJI97_000411	515	41.0655	574	40.3303	306	23.2045	705	57.1591	770	56.235	667	49.6197	660	54.4671	903	60.9687	603	46.4493	434	34.4687	601	46.4147	388	26.7402	673	52.9057	870	67.6619	839	59.0323	237	22.5454	224	20.4975	197	18.623	515	37.1627	436	32.627	305	22.4225	223	16.9382	194	15.9453	225	15.262	699
CJI97_000412	651	26.9032	665	24.2155	663	26.0565	521	21.892	702	26.5708	512	19.7401	693	29.6398	921	32.2278	874	34.8919	800	32.9289	851	34.0614	759	27.1098	931	37.9305	676	27.2473	851	31.0319	482	23.7634	496	23.5226	478	23.4188	726	27.1512	656	25.4417	633	24.1179	429	16.8878	518	22.0654	527	18.5265	822
CJI97_000413	778	130.392	928	137.047	654	104.239	835	142.294	923	141.684	1018	159.176	638	110.666	776	110.124	662	107.182	666	111.176	688	111.679	600	86.9132	735	121.444	739	120.801	881	130.288	461	92.1748	528	101.552	481	95.5721	684	103.743	596	93.743	586	90.5491	526	83.9753	471	81.3679	571	81.4082	837
CJI97_000414	3768	66.8008	4161	65.0006	4024	67.8436	2717	48.9763	3692	59.9484	2994	49.5199	6373	116.932	7159	107.466	6681	114.42	8259	145.835	8101	139.098	10625	162.803	7751	135.471	6272	108.45	7928	124.02	3055	64.6131	3100	63.0687	2966	62.3384	4796	76.9449	4536	75.4681	4893	79.9761	4108	69.3736	3705	67.7046	4721	71.1974	6964
CJI97_000415	1355	41.8541	1480	40.2819	1251	36.7482	1405	44.1267	1598	45.2086	1323	38.1256	1608	51.4049	1909	49.929	1565	46.6986	1341	41.2565	1589	47.5371	1372	36.6281	1881	57.2802	1780	53.6257	2074	56.5281	962	35.4497	988	35.0217	849	31.0899	1561	43.6347	1542	44.6995	1400	39.8695	974	28.6583	897	28.5595	1121	29.4553	1932
CJI97_000417	672	15.4558	870	17.6315	554	12.1175	1158	27.0805	1247	26.2684	1060	22.745	773	18.4001	1115	21.7143	675	14.9974	476	10.9042	600	13.3654	379	7.53395	811	18.3891	1012	22.7016	1018	20.6598	486	13.3351	513	13.5401	377	10.2796	765	15.9226	659	14.2242	400	8.48195	549	12.0278	286	6.78027	382	7.47385	934
CJI97_000418	336	8.73829	205	4.69775	149	3.68514	2614	69.1224	1565	37.2775	2106	51.0979	229	6.16371	282	6.2099	111	2.7887	140	3.62643	133	3.35003	82	1.84316	166	4.2561	291	7.38133	457	10.4872	76	2.35798	88	2.62634	57	1.75742	279	6.56631	276	6.73622	149	3.57263	64	1.58548	45	1.20631	74	1.63711	214
CJI97_000419	146	4.08456	241	5.94099	250	6.65139	414	11.7766	318	8.14825	321	8.37828	352	10.1919	492	11.6548	240	6.48626	141	3.92894	252	6.82815	184	4.44909	298	8.21912	431	11.7604	462	11.4049	207	6.90877	155	4.97628	128	4.24537	332	8.40543	247	6.48499	110	2.83726	311	8.28792	119	3.43162	139	3.30801	286
CJI97_000420	86	2.99358	364	11.1646	402	13.3076	217	7.68031	401	12.7845	197	6.3976	178	6.41258	243	7.16222	193	6.48995	120	4.16043	174	5.86614	176	5.29502	248	8.51063	281	9.54011	277	8.50805	606	25.1654	537	21.4511	435	17.9513	375	11.8128	228	7.44814	78	2.50324	730	24.2052	221	7.92948	293	8.67601	231
CJI97_000421	725	24.529	785	23.4025	652	20.9783	943	32.44	834	25.8437	853	26.9246	830	29.063	1231	35.2654	790	25.8203	637	21.4658	782	25.6248	567	16.5801	855	28.5184	984	32.4707	1016	30.3315	575	23.2086	516	20.0343	383	15.3623	836	25.5964	685	21.7497	464	14.4735	413	13.3102	355	12.3803	481	13.8435	931
CJI97_000422	3400	135.556	3212	112.841	5028	190.641	3980	161.343	3097	113.091	3955	147.111	5436	224.305	7370	248.803	5374	206.98	5628	223.491	7208	278.334	8423	290.248	6564	258.004	7615	296.118	8627	303.499	4744	225.644	4634	212.021	4573	216.15	3918	141.363	3903	146.036	4171	153.319	5938	225.514	5411	222.371	6287	213.228	12531
CJI97_000423	286	16.0771	377	18.6737	281	15.022	337	19.2618	379	19.513	321	16.8346	572	33.2779	775	36.8885	474	25.7401	285	15.9569	512	27.8754	376	18.268	548	30.3695	583	31.9642	543	26.9338	329	22.0635	312	20.1269	222	14.7947	436	22.1798	326	17.198	248	12.8531	438	23.4535	233	13.5007	160	7.65103	596
CJI97_000424	1051	72.6102	1341	81.6344	1138	74.7683	1020	71.6508	1279	80.9303	1123	72.3823	1008	72.0734	1275	74.5854	1082	72.2127	1219	83.8809	1286	86.0491	1183	70.6385	1417	96.5121	1105	74.458	1385	84.431	978	80.6069	930	73.7326	826	67.6533	1323	82.7151	1308	84.8053	1017	64.7784	1191	78.379	932	66.3698	1019	59.8865	1706
CJI97_000425	251	6.31012	328	7.26586	281	6.71816	479	12.2441	536	12.3417	411	9.63969	667	17.3544	722	15.3691	387	9.39866	223	5.58384	382	9.30117	223	4.84541	643	15.9365	818	20.0573	755	16.7482	355	10.6471	304	8.77039	224	6.67614	402	9.14576	311	7.33743	120	2.78137	425	10.1776	156	4.04248	215	4.59792	723
CJI97_000427	426	32.9526	549	37.4199	522	38.4	511	40.1909	564	39.9581	506	36.5165	398	31.8627	532	34.845	475	35.4948	391	30.1246	394	29.518	489	32.6927	417	31.8005	431	32.5171	400	27.3022	499	46.0489	571	50.6872	498	45.6692	440	30.8009	330	23.956	368	26.2448	501	36.9157	524	41.7803	505	33.2301	727
CJI97_000428	134	5.88713	192	7.43275	195	8.14731	179	7.9961	227	9.1342	234	9.59119	277	12.595	315	11.7181	256	10.865	284	12.4274	310	13.1908	172	6.53114	317	13.7302	237	10.1555	251	9.73038	180	9.43431	163	8.21804	124	6.45854	235	9.34323	162	6.67935	118	4.77964	240	10.0439	129	5.84182	116	4.33527	441
CJI97_000429	352	17.1276	417	17.8788	282	13.0492	376	18.6023	389	17.336	337	15.2982	420	21.1506	522	21.5066	482	22.6564	386	18.707	501	23.6103	341	14.3407	529	25.3762	411	19.5052	457	19.6212	241	13.9897	213	11.8936	172	9.92191	438	19.2867	331	15.1148	134	6.01135	218	10.1042	151	7.57338	135	5.58787	418
CJI97_000430	476	54.5313	506	51.0786	312	33.9918	333	38.7891	353	37.039	319	34.0947	285	33.7912	343	33.2722	288	31.873	260	29.6672	313	34.7291	201	19.902	250	28.2356	253	28.2692	259	26.1816	278	37.9947	233	30.6321	177	24.0395	294	30.4801	222	23.8678	156	16.477	308	33.6111	219	25.8609	288	28.0667	381
CJI97_000431	2041	53.6971	2575	59.6945	1931	48.3137	2890	77.3093	3749	90.3376	3034	74.4699	1945	52.9599	2821	62.8434	2118	53.8301	1684	44.128	1904	48.516	1630	37.0644	2176	56.4396	3039	77.9817	2845	66.0461	1712	53.7341	1720	51.9299	1355	42.263	2199	52.3556	2134	52.6893	1456	35.317	1644	41.2005	1117	30.2915	1392	31.1535	2556
CJI97_000432	56	2.18457	90	3.09364	34	1.26136	108	4.28379	174	6.21689	99	3.60306	211	8.51884	307	10.1406	206	7.76313	103	4.00203	156	5.89405	116	3.91109	239	9.19165	217	8.25643	196	6.7467	49	2.28041	48	2.14883	39	1.80367	105	3.70679	56	2.05015	4	0.143864	122	4.53348	23	0.924838	9	0.298662	144
CJI97_000433	2476	104.714	3113	116.006	1639	65.9192	2561	110.126	2747	106.404	2872	113.317	6039	264.324	7151	256.075	6301	257.426	6000	252.737	6842	280.25	7026	256.816	6894	287.436	6759	278.798	6402	238.905	1313	66.2454	1344	65.2279	1072	53.7478	3082	117.955	2779	110.296	1754	68.3906	1535	61.8378	1119	48.7801	1205	43.351	4167
CJI97_000434	2443	145.461	4491	235.622	4197	237.652	6666	403.566	6637	361.943	6131	340.574	3571	220.055	5320	268.215	3977	228.754	2130	126.318	3279	189.093	2916	150.062	4054	237.971	6178	358.777	5718	300.417	4156	295.214	4540	310.213	3545	250.238	4252	229.111	3237	180.878	1513	83.0569	7291	413.526	2586	158.712	3931	199.106	3743
CJI97_000435	1063	12.4861	1341	13.8794	1087	12.1424	2194	26.2033	2269	24.4103	1660	18.1911	1161	14.1139	2078	20.6675	903	10.2464	690	8.07249	962	10.9441	759	7.70543	1298	15.0309	2389	27.3693	2534	26.2638	993	13.9149	989	13.3313	891	12.4075	2028	21.5572	1757	19.368	1713	18.5509	1549	17.3316	753	9.11692	1237	12.3601	2671
CJI97_000436	3386	161.287	3617	151.814	3228	146.227	2639	127.814	3187	139.04	3026	134.474	2173	107.125	2431	98.0497	2549	117.293	2815	133.554	2611	120.456	2744	112.969	2504	117.588	2195	101.977	2681	112.685	2374	134.906	2410	131.738	2354	132.933	3549	152.985	3245	145.06	3518	154.498	3167	143.699	2730	134.04	3541	143.482	3642
CJI97_000437	2097	251.372	2725	287.829	2273	259.119	1788	217.928	2270	249.224	1890	211.368	2329	288.941	2870	291.306	2765	320.188	2643	315.559	2734	317.416	3186	330.086	2820	333.262	2619	306.203	2565	271.309	1975	282.439	2204	303.188	2004	284.794	2979	323.162	2576	289.791	2451	270.88	2248	256.69	1938	239.46	2269	231.373	2921
CJI97_000438	43	2.66552	77	4.20585	64	3.77289	39	2.45813	47	2.66844	55	3.18078	28	1.79635	46	2.41446	44	2.63486	106	6.54461	117	7.02441	68	3.64321	106	6.47793	62	3.74852	119	6.50905	62	4.58505	57	4.0548	50	3.67449	69	3.87073	82	4.77032	48	2.74327	106	6.25911	44	2.81142	27	1.42376	564
CJI97_000439	342	63.8191	436	71.6903	597	105.945	234	44.3983	251	42.8987	161	28.029	334	64.5046	475	75.0527	426	76.7936	331	61.5201	442	79.8836	558	89.9954	478	87.9366	281	51.1429	367	60.4293	170	37.8453	235	50.3239	243	53.7582	176	29.7213	243	42.555	325	55.9142	551	97.9421	716	137.72	598	94.926	528
CJI97_000440	1587	69.5542	2356	90.9852	2785	116.079	1334	59.4468	1891	75.9072	1413	57.7758	1524	69.1275	2052	76.1504	1641	69.4778	1580	68.9712	1714	72.7558	2314	87.6539	2303	99.5078	2155	92.1187	1879	72.6658	7257	379.439	6178	310.725	5505	286.034	2736	108.516	1842	75.7628	1505	60.8131	6305	263.223	3007	135.844	3538	131.906	2826
CJI97_000441	1727	109.301	1621	90.3988	1042	62.716	1228	79.0232	1359	78.7762	1675	98.9015	2189	143.382	2522	135.152	2265	138.481	2453	154.629	2596	159.128	2942	160.929	2518	157.11	2154	132.963	2106	117.61	733	55.3443	706	51.2763	692	51.9218	1876	107.447	2033	120.75	2425	141.5	859	51.7865	846	55.19	983	52.9229	2659
CJI97_000442	3112	63.0084	3765	67.1697	2730	52.5656	2934	60.4011	3325	61.6589	3192	60.2947	4151	86.9824	4948	84.8275	4405	86.158	4046	81.5923	4797	94.0674	4200	73.497	5107	101.939	4585	90.5425	5047	90.1673	2101	50.7485	1876	43.5886	1877	45.0543	3765	68.9849	3446	65.4778	2893	54.0034	2723	52.517	2092	43.6596	2364	40.7161	5239
CJI97_000443	566	8.74895	687	9.35719	478	7.02664	1060	16.6599	1135	16.0687	971	14.0028	1034	16.5417	1723	22.5514	838	12.5134	530	8.15981	865	12.9499	568	7.58839	1145	17.4487	1585	23.8959	1450	19.7772	433	7.98483	430	7.62763	289	5.29604	840	11.7503	610	8.8489	262	3.73383	437	6.43449	190	3.02728	320	4.20774	997
CJI97_000444	757	45.827	883	47.1016	686	39.4939	1891	116.397	2001	110.948	1938	109.455	851	53.3181	1238	63.4591	709	41.4632	705	42.5088	836	49.0165	531	27.7831	985	58.7866	1365	80.5957	1522	81.3012	720	51.9991	730	50.7142	604	43.3487	1272	69.6855	1254	71.2431	1236	68.9855	874	50.3999	670	41.808	763	39.2925	858
CJI97_000445	370	15.8703	525	19.8423	492	20.0692	543	23.6815	657	25.8104	498	19.9283	294	13.0512	445	16.1619	334	13.8395	269	11.4921	299	12.4213	319	11.826	372	15.7305	362	15.1442	386	14.6093	487	24.9202	518	25.4974	450	22.8828	476	18.4765	381	15.3366	374	14.79	663	27.0888	410	18.1271	527	19.2289	529
CJI97_000446	492	10.3074	628	11.5929	544	10.8383	288	6.13481	657	12.6065	287	5.60947	474	10.2773	574	10.1822	621	12.568	573	11.9564	560	11.3627	679	12.2946	710	14.6642	492	10.0531	603	11.147	607	15.1708	557	13.3912	508	12.6171	590	11.1857	436	8.57214	447	8.63385	997	19.8962	496	10.7108	465	8.28695	684
CJI97_000447	306	13.9517	346	13.9005	451	19.5552	513	23.782	383	15.9937	469	19.9497	350	16.5156	397	15.3266	272	11.9802	339	15.3947	323	14.2633	338	13.3194	329	14.7883	277	12.318	352	14.1614	325	17.6778	366	19.15	345	18.6483	262	10.8103	240	10.2692	283	11.8961	637	27.6655	497	23.3573	599	23.2323	294
CJI97_000448	9434	312.752	9776	285.571	9326	294.022	8174	275.527	8725	264.92	9068	280.461	7056	242.093	8125	228.074	7611	243.745	6650	219.579	6613	212.331	6421	183.979	6835	223.388	6930	224.074	7078	207.048	6798	268.858	7123	270.987	6785	266.666	9552	286.568	8483	263.921	9202	281.255	6748	213.094	7711	263.496	8825	248.873	9158
CJI97_000449	1381	42.7301	1759	47.9574	1998	58.7917	3178	99.9817	2768	78.4426	3192	92.1427	1662	53.222	2514	65.8649	1498	44.7758	1151	35.4716	1417	42.464	1114	29.7912	1436	43.8038	1969	59.4211	2427	66.2624	1568	57.8795	1796	63.7717	1318	48.347	2197	61.5178	2023	58.743	1707	48.6954	1680	49.5157	1511	48.1908	1673	44.0348	1402
CJI97_000450	1008	41.5616	1161	42.1807	975	38.2311	892	37.3958	1052	39.7276	979	37.6593	922	39.3443	1115	38.9274	1048	41.743	1131	46.4471	1170	46.7227	1177	41.944	1111	45.1609	1112	44.7189	1233	44.8592	746	36.6952	778	36.8123	709	34.6571	951	35.4848	948	36.6826	837	31.8179	729	28.632	757	32.1727	806	28.27	1370
CJI97_000451	840	17.5573	1028	18.9331	1054	20.9507	675	14.3453	1037	19.8519	778	15.171	1039	22.4757	1120	19.8219	1188	23.9876	1394	29.0206	1268	25.669	1775	32.0655	1248	25.7164	988	20.1414	1174	21.6523	1028	25.6336	983	23.5784	942	23.3423	1240	23.4547	1210	23.7347	1194	23.009	1029	20.4874	915	19.7133	1022	18.1714	1823
CJI97_000452	123	28.5435	163	33.3303	72	15.8897	157	37.0448	225	47.8222	153	33.1246	149	35.7855	246	48.3376	181	40.5762	170	39.293	166	37.3096	148	29.6842	196	44.841	237	53.6419	257	52.625	71	19.6562	84	22.3698	48	13.2056	158	33.1809	114	24.8271	82	17.544	53	11.7158	68	16.2656	45	8.88329	226
CJI97_000454	1409	33.4259	1653	34.5537	1492	33.6605	1468	35.4098	1733	37.6544	1551	34.3274	1068	26.2218	1435	28.8252	1057	24.2236	1084	25.6133	1174	26.9743	1177	24.1329	1099	25.7032	1119	25.8914	1268	26.5429	1412	39.9618	1407	38.3043	1259	35.4088	1158	24.8605	1111	24.7347	994	21.7406	1157	26.1456	1191	29.1235	1266	25.5485	1655
CJI97_000456	117	10.1817	106	8.12808	94	7.77931	241	21.3244	245	19.5274	282	22.8949	85	7.65546	124	9.13699	66	5.5484	67	5.80727	106	8.93407	58	4.36237	70	6.00549	62	5.26234	86	6.60372	91	9.44741	81	8.08909	71	7.32495	78	6.14268	68	5.55344	73	5.85693	113	9.36709	94	8.4318	117	8.6612	133
CJI97_000457	20420	1945.35	20284	1702.73	17675	1601.34	24562	2379.21	23293	2032.42	27574	2450.76	11845	1167.88	14301	1153.61	11019	1014.09	9467	898.296	10687	986.073	7316	602.39	10324	969.634	11455	1064.37	12437	1045.48	14130	1605.92	14843	1622.73	13966	1577.35	18987	1636.93	17768	1588.55	16599	1457.94	20059	1820.31	17693	1737.42	25329	2052.68	18634
CJI97_000458	760	34.1354	687	27.1893	439	18.7515	841	38.4073	937	38.5457	778	32.6008	600	27.8909	814	30.9574	510	22.1285	571	25.5442	644	28.0148	554	21.5062	629	27.8522	671	29.3946	766	30.3583	483	25.8808	498	25.6686	420	22.3642	579	23.5342	545	22.9725	413	17.1023	459	19.638	392	18.1483	516	19.7152	710
CJI97_000459	1189	108.15	1238	99.2232	705	60.9836	1354	125.224	1700	141.624	1816	154.105	1086	102.233	1508	116.143	1030	90.5048	655	59.3402	967	85.1884	518	40.7225	1063	95.3221	1452	128.814	1310	105.141	624	67.7121	598	62.4203	472	50.8978	1167	96.0603	916	78.1914	566	47.465	534	46.2677	349	32.7211	493	38.1461	1547
CJI97_000460	38198	1642.31	39611	1500.65	28051	1146.95	29314	1281.49	33232	1308.63	34765	1394.49	17833	793.521	18848	686.164	18735	778.142	16935	725.21	17822	742.132	16460	611.654	14970	634.531	12392	519.649	14130	536.06	24740	1268.97	24624	1214.94	21826	1112.51	26829	1043.88	26971	1088.26	21815	864.736	23540	964.082	21039	932.393	28898	1056.92	25886
CJI97_000461	316	68.9137	404	77.6335	216	44.7974	407	90.2482	434	86.6869	523	106.409	287	64.7768	436	80.5106	259	54.5644	101	21.9384	239	50.4808	141	26.5766	252	54.1796	409	86.9953	357	68.6979	276	71.8068	250	62.5662	204	52.7427	335	66.1139	224	45.8444	61	12.2648	487	101.167	175	39.3383	275	51.0165	396
CJI97_000462	4477	246.313	5337	258.73	5944	310.999	4918	275.115	5781	291.306	5324	273.273	5037	286.808	5958	277.555	4713	250.489	4529	248.18	5117	272.663	4554	216.548	4414	239.414	4200	225.374	4989	242.198	4624	303.499	4847	306.024	4256	277.598	4863	242.122	4793	247.473	4429	224.657	4468	234.157	4969	281.792	4885	228.625	4983
CJI97_000463	3134	292.411	3991	328.115	4457	395.474	2784	264.113	3616	309.007	3113	270.976	3125	301.762	3723	294.128	3442	310.239	3567	331.484	3774	341.041	4569	368.449	3669	337.489	3505	318.96	3618	297.865	3565	396.819	3435	367.792	3161	349.649	3758	317.308	4022	352.174	4280	368.173	2934	260.764	3625	348.628	3300	261.92	4268
CJI97_000464	731	47.4252	826	47.2195	799	49.2969	630	41.5584	816	48.4873	752	45.5164	745	50.0228	961	52.7915	833	52.2069	724	46.7838	830	52.1532	757	42.4473	906	57.9479	799	50.5584	829	47.4574	655	50.6958	619	46.0855	608	46.7637	926	54.3667	817	49.7433	824	49.2871	634	39.1809	742	49.6199	680	37.5284	1137
CJI97_000465	1317	62.7333	1403	58.887	1218	55.1748	1555	75.3129	1981	86.4256	1929	85.724	1596	78.6802	2050	82.6828	1341	61.7067	965	45.783	1372	63.2962	711	29.2714	1564	73.4457	2112	98.1208	2144	90.1145	1233	70.0671	1226	67.017	1108	62.57	2157	92.9807	1688	75.458	1366	59.9898	831	37.7057	1126	55.2854	1031	41.7764	2750
CJI97_000466	404	11.988	792	20.7081	612	17.2702	301	9.08153	643	17.4752	254	7.03166	366	11.24	549	13.7939	551	15.7946	555	16.403	459	13.1914	848	21.7482	573	16.7625	647	18.7251	573	15.003	364	12.8857	578	19.6823	485	17.0617	529	14.2054	485	13.506	683	18.6854	627	17.7226	514	15.7213	620	15.6501	860
CJI97_000467	5488	129.345	6311	131.064	7055	158.129	4593	110.067	5579	120.431	4409	96.9466	4972	121.279	6336	126.444	5512	125.498	5846	137.233	6195	141.412	8422	171.558	5152	119.709	4535	104.248	6088	126.61	6366	178.995	6492	175.588	6602	184.469	6530	139.277	6940	153.502	8336	181.137	6232	139.912	6384	155.091	7245	145.256	7099
CJI97_000468	2380	70.8549	3505	91.9454	2668	75.5369	2080	62.9625	2851	77.7383	1955	54.2997	2347	72.3145	2911	73.381	2773	79.7505	3172	94.0569	2812	81.0809	4156	106.937	2749	80.6835	3076	89.3168	3154	82.8536	1677	59.5613	2175	74.3076	2133	75.283	3014	81.2019	3028	84.5997	4018	110.285	2838	80.4819	2424	74.3849	3065	77.6216	4044
CJI97_000469	11371	466.72	12947	468.248	9724	379.562	9738	406.4	11865	446.037	11283	432.056	8344	354.447	11046	383.894	9214	365.34	7869	321.693	8611	342.312	8549	303.274	7974	322.664	9678	387.434	9395	340.261	7020	343.743	7384	347.801	6847	333.174	7031	261.159	7317	281.845	6417	242.831	9662	377.762	6700	283.46	10484	366.053	9095
CJI97_000471	998	45.5026	1561	62.7131	1448	62.7848	681	31.5703	844	35.2447	540	22.9698	1219	57.5214	1755	67.7534	1330	58.5799	1723	78.2448	1678	74.0983	2646	104.27	1628	73.1775	1482	65.9035	1632	65.6573	740	40.2509	1043	54.5722	851	45.9991	1192	49.1827	1098	46.9816	1222	51.3678	1068	46.3842	1147	53.905	1230	47.7057	1718
CJI97_000472	231	15.3723	315	18.4709	239	15.1254	221	14.9536	212	12.9214	216	13.4103	335	23.0723	518	29.1881	452	29.0574	581	38.5095	593	38.2202	687	39.5135	515	33.7872	628	40.7607	552	32.4133	114	9.05046	191	14.5862	189	14.9109	242	14.5738	268	16.7372	318	19.5105	284	18.0028	241	16.5312	299	16.9261	562
CJI97_000473	2176	53.298	2751	59.3734	1971	45.9112	2894	72.0736	3612	81.0298	2770	63.2979	2484	62.9685	2968	61.5551	2583	61.1177	2801	68.3328	2852	67.6569	2567	54.3425	2906	70.1721	2735	65.3376	3104	67.0858	1782	52.0713	2154	60.5451	1703	49.4516	2348	52.0451	1920	44.134	1490	33.6475	1764	41.157	1533	38.7038	1990	41.4634	3611
CJI97_000474	5793	54.6133	6200	51.5034	4280	38.3724	5176	49.6153	5985	51.6779	5073	44.6188	5078	49.5459	5604	44.7344	5380	48.9969	4926	46.2545	5076	46.3476	4569	37.2287	5383	50.0307	4726	43.4553	5506	45.8024	3148	35.4053	3088	33.4083	2938	32.8368	5335	45.5155	5121	45.3075	5310	46.1534	3253	29.2127	3304	32.1066	4551	36.4974	7423
CJI97_000475	320	23.5457	423	27.4253	327	22.8818	251	18.7785	436	29.3828	326	22.3788	299	22.7694	319	19.8747	338	24.0253	381	27.9223	430	30.6436	332	21.1135	514	37.2856	396	28.4191	324	21.036	277	24.3153	275	23.2207	242	21.1101	513	34.1593	328	22.6493	278	18.8591	302	21.1671	199	15.0929	225	14.0833	558
CJI97_000476	92419	1858.72	99902	1770.42	104798	2004.41	85024	1738.69	93368	1719.88	97302	1825.72	110215	2294.11	128465	2187.7	122300	2376.14	112986	2263.3	109491	2132.76	125918	2188.79	102827	2038.82	99980	1961.2	118099	2095.83	80129	1922.57	83905	1936.53	84705	2019.65	94644	1722.57	92771	1751	101097	1874.59	99133	1899.18	101381	2101.7	115354	1973.54	89271
CJI97_000478	2514	417.479	2183	319.428	3156	498.411	2137	360.828	1619	246.242	2767	428.683	1797	308.843	2301	323.545	1903	305.281	1380	228.251	1735	279.049	1472	211.271	1567	256.54	1750	283.441	1656	242.654	1983	392.854	1901	362.271	2109	415.203	2566	385.617	2342	364.986	2271	347.697	3658	578.638	2996	512.827	4096	578.614	2530
CJI97_000479	434	5.33314	561	6.07443	736	8.60106	384	4.7979	434	4.8846	443	5.07873	643	8.17757	863	8.97951	617	7.32436	599	7.33137	582	6.92671	814	8.64529	615	7.45051	577	6.9155	593	6.42992	546	8.00433	605	8.5316	587	8.55156	594	6.60557	534	6.15822	595	6.74101	867	10.1486	677	8.57515	830	8.67623	788
CJI97_000480	31699	694.643	33785	652.363	31176	649.706	25077	558.75	30609	614.343	30024	613.822	35771	811.273	41028	761.281	35950	761.038	34087	743.994	35454	752.475	38496	729.111	33207	717.403	32686	698.606	37295	721.147	27752	725.52	27678	696.037	30016	779.799	36720	728.197	36446	749.525	41265	833.705	37063	773.66	32127	725.682	39873	743.284	34350
CJI97_000481	295	22.4358	394	26.4037	220	15.9119	507	39.2061	476	33.1567	493	34.9803	357	28.1001	503	32.3918	347	25.4941	265	20.0738	337	24.8233	266	17.4849	389	29.1666	428	31.7481	399	26.7762	181	16.4224	186	16.2336	177	15.959	384	26.429	267	19.0568	199	13.9536	242	17.5319	129	10.1127	169	10.9337	378
CJI97_000482	1284	36.4856	1519	38.0333	1561	42.1833	1092	31.5505	1452	37.7893	1292	34.2513	1353	39.79	1502	36.1389	1428	39.1991	1583	44.8025	1441	39.6581	1832	44.9929	1565	43.8418	1272	35.2532	1396	35.0025	1346	45.629	1336	43.5657	1097	36.9553	1461	37.5696	1376	36.694	1341	35.1318	1109	30.018	1413	41.3865	1418	34.2762	1772
CJI97_000483	110183	3077.77	121139	2981.64	136352	3622.12	74839	2125.57	94267	2411.72	105129	2739.69	143223	4140.51	142718	3375.58	172104	4644.12	157125	4371.51	138561	3748.63	216207	5219.79	108080	2976.35	73858	2012.21	107608	2652.3	145172	4837.74	150426	4821.98	170561	5648.26	116322	2940.45	121478	3184.48	157769	4063.1	239181	6364.16	201197	5792.99	257272	6113.27	74243
CJI97_000484	5168	522.596	7161	638.067	5937	570.94	3760	386.596	4741	439.095	4558	430.007	3212	336.154	4152	355.508	4217	411.944	3535	356.039	3968	388.62	3272	285.969	4108	409.535	4425	436.426	4079	363.96	4858	586.056	4601	533.921	4207	504.347	5746	525.822	5435	515.778	5016	467.644	4103	395.219	5174	539.299	4758	409.286	5288
CJI97_000485	4021	649.849	4298	612.06	4296	660.272	2571	422.48	2384	352.882	3375	508.873	2101	351.418	2390	327.058	2976	464.625	2432	391.477	2774	434.205	2621	366.106	2499	398.164	2219	349.776	2113	301.325	3045	587.089	2741	508.357	3511	672.702	3790	554.303	3793	575.283	4048	603.161	5123	788.671	4746	790.616	6376	876.569	4686
CJI97_000486	63914	3068.68	71452	3022.86	57703	2634.72	68250	3331.84	74202	3262.99	81374	3645.01	61433	3052.64	75704	3077.67	63380	2939.67	54172	2590.56	61218	2846.72	50799	2108.01	59076	2796.3	70508	3301.78	72671	3078.74	39642	2270.64	39930	2200.07	37791	2151.08	66940	2908.51	63611	2866.2	55827	2471.23	37098	1696.67	38668	1913.67	44701	1825.71	79066
CJI97_000487	4935	136.377	5737	139.698	6329	166.33	3977	111.747	4673	118.276	4284	110.449	4565	130.562	4881	114.212	5029	134.254	4602	126.668	4553	121.861	4954	118.324	4478	121.999	3556	95.8454	3796	92.5632	4532	149.411	4789	151.873	4578	149.984	5192	129.843	4327	112.218	3799	96.7918	3829	100.794	4342	123.681	4454	104.704	4744
CJI97_000488	826	18.1227	1080	20.8793	807	16.8382	889	19.8322	1235	24.8173	955	19.548	791	17.9613	927	17.2215	899	19.0543	785	17.1544	780	16.5748	836	15.853	925	20.0079	784	16.7769	764	14.7908	678	17.7464	706	17.7758	497	12.9274	1002	19.8948	830	17.0899	683	13.8158	528	11.0349	540	12.2123	618	11.5343	1115
CJI97_000489	381	13.5756	484	15.1959	302	10.2334	431	15.6148	668	21.7999	546	18.1503	425	15.6726	488	14.7232	395	13.5963	422	14.9765	458	15.8055	373	11.4869	413	14.5077	416	14.4571	394	12.3876	276	11.7322	296	12.1034	245	10.3493	494	15.929	424	14.1781	346	11.3664	266	9.02833	196	7.19861	250	7.57761	533
CJI97_000490	4139	353.391	4887	367.665	5267	427.665	3482	302.284	4135	323.356	3758	299.347	3788	334.726	4397	317.882	4212	347.408	4523	384.637	4341	358.972	6054	446.75	4122	346.965	3999	333.017	4182	315.066	4111	418.742	4363	427.491	4359	441.226	5241	404.953	4830	387.015	5187	408.311	5556	451.872	4461	392.602	5770	419.079	5428
CJI97_000491	6328	200.95	6638	185.741	5926	178.963	7183	231.928	7816	227.327	7523	222.879	4808	158.018	5787	155.605	4861	149.121	4304	136.131	4438	136.496	4240	116.372	4390	137.437	4622	143.155	4598	128.839	4445	168.396	4818	175.578	4139	155.823	5785	166.247	5575	166.145	5038	147.501	5243	158.597	4529	148.246	6229	168.267	6530
CJI97_000492	3251	37.6491	4053	41.3584	2240	24.6698	4215	49.6319	5132	54.4339	4372	47.2362	3185	38.1739	4487	43.9989	3167	35.4304	2018	23.2768	2669	29.9362	1857	18.5871	3068	35.0275	3916	44.2318	3918	40.0367	1817	25.1033	1891	25.131	1687	23.1615	3735	39.1433	3285	35.702	3072	32.7999	1505	16.6022	1305	15.5779	1633	16.0873	5407
CJI97_000493	1125	226.259	1294	229.318	1213	232.004	979	200.199	961	177.02	1218	228.538	892	185.669	1074	182.897	1018	197.785	1003	200.918	1077	209.788	823	143.059	1073	212.751	927	181.839	994	176.399	1047	251.211	979	225.953	918	218.882	1414	257.355	1253	236.497	1159	214.907	1236	236.791	1484	307.643	1764	301.795	1490
CJI97_000494	3974	86.1465	4684	89.4697	4713	97.16	2860	63.0379	4226	83.9044	3335	67.4471	3009	67.5074	3473	63.7475	3614	75.6814	3834	82.7802	3653	76.6955	4832	90.5312	3590	76.7223	2923	61.8006	3292	62.969	4203	108.695	4191	104.258	4209	108.169	5137	100.774	4876	99.1959	5320	106.325	5817	120.116	4876	108.951	5578	102.86	4830
CJI97_000495	847	22.0912	1303	29.9454	1687	41.8439	1336	35.4299	1667	39.8215	1656	40.2953	808	21.8106	1113	24.5799	873	21.9959	860	22.3409	788	19.9055	1277	28.7865	958	24.6331	1046	26.6086	1085	24.9703	1368	42.5659	1491	44.6268	1583	48.9476	1387	32.7373	1276	31.2326	2077	49.9445	2310	57.3908	1483	39.8692	1838	40.7795	1050
CJI97_000496	3108	108.814	3827	118.063	3183	105.98	3185	113.381	3721	119.319	3491	114.028	3125	113.234	3826	113.422	3307	111.849	3376	117.726	3403	115.393	3990	120.737	3266	112.73	3266	111.526	3468	107.138	2582	107.845	2657	106.753	2326	96.5448	3598	113.998	3405	111.878	3077	99.3225	3190	106.387	2865	103.393	3546	105.61	3946
CJI97_000497	1814	136.811	2279	151.453	2380	170.704	1492	114.414	1963	135.597	1656	116.521	1742	135.973	2118	135.257	1937	141.126	1995	149.862	2057	150.255	2740	178.607	1956	145.436	1535	112.914	1847	122.916	1860	167.354	1759	152.241	1729	154.594	1955	133.433	1803	127.615	1903	132.324	2322	166.817	2067	160.689	2429	155.838	1807
CJI97_000498	2001	97.8907	2393	103.154	1943	90.3957	2161	107.492	2898	129.849	2688	122.682	1479	74.8829	1991	82.4735	1622	76.6543	1526	74.3556	1806	85.5703	1729	73.1057	1856	89.5137	1905	90.8958	1839	79.3841	1825	106.511	1692	94.9897	1758	101.959	2420	107.137	2393	109.864	1872	84.4335	2094	97.5808	1755	88.4976	2221	92.4278	2751
CJI97_000499	18887	1199.54	20989	1174.61	16576	1001.18	15476	999.393	18489	1075.5	19672	1165.62	14031	922.273	17133	921.368	14988	919.573	13558	857.653	14526	893.528	13752	754.882	14738	922.799	15520	961.385	15960	894.42	13062	989.691	13219	963.455	13191	993.214	17806	1023.41	17270	1029.35	17002	995.556	15616	944.744	13354	874.224	17542	947.742	22968
CJI97_000500	453	23.5622	610	27.9574	529	26.167	514	27.1836	671	31.9658	476	23.0984	386	20.779	583	25.6764	356	17.8878	340	17.6141	397	19.9995	414	18.6114	476	24.4085	472	23.9449	455	20.8826	473	29.3506	511	30.5014	449	27.6871	544	25.6062	511	24.9435	392	18.7982	432	21.4039	352	18.8721	414	18.3179	777
CJI97_000501	1314	138.281	1648	152.818	1524	152.522	836	89.4541	1505	145.061	1094	107.41	1374	149.649	1505	134.107	1580	160.626	1536	160.999	1525	155.435	2011	182.912	1717	178.137	1450	148.83	1616	150.06	1357	170.367	1637	197.696	1495	186.519	1937	184.471	1678	165.722	1677	162.71	1816	182.044	1571	170.413	1659	148.516	2232
CJI97_000502	31661	646.826	41688	750.452	34184	664.15	23958	497.667	32077	600.208	26259	500.493	52303	1105.88	60599	1048.28	52546	1037.03	56443	1148.52	53378	1056.17	72940	1287.92	52498	1057.36	44955	895.767	54431	981.219	29638	722.354	32725	767.227	32059	776.473	45234	836.291	44022	844.019	48248	908.774	32074	624.179	36975	778.629	32877	571.366	45290
CJI97_000503	4122	552.676	3639	429.926	2976	379.469	5896	803.796	4663	572.629	6356	795.068	3130	434.337	3204	363.75	2415	312.803	4102	547.801	3413	443.21	2867	332.24	3505	463.306	2917	381.464	4201	497.018	2402	384.215	2197	338.045	2346	372.91	4093	496.632	3990	502.06	4682	578.773	3717	474.732	5237	723.777	4991	569.259	2730
CJI97_000504	726	26.4409	783	25.1276	661	22.894	701	25.9588	874	29.1539	807	27.4202	624	23.5204	795	24.5163	707	24.8743	712	25.8276	734	25.8909	718	22.6009	779	27.9701	699	24.8297	778	25.0021	556	24.1576	554	23.1543	503	21.7181	859	28.3115	613	20.9518	500	16.789	868	30.1129	483	18.132	697	21.594	913
CJI97_000505	1112	19.5798	1051	16.3063	1105	18.5032	1536	27.4992	1707	27.5285	1581	25.9712	1196	21.7949	1550	23.1091	1097	18.6595	1046	18.3442	1284	21.8967	844	12.8442	1182	20.5181	1175	20.1788	1360	21.13	1043	21.9092	1128	22.7926	798	16.6579	1390	22.1487	1298	21.4486	1202	19.5129	823	13.8037	812	14.7373	1052	15.7572	1577
CJI97_000506	667	23.8601	813	25.6263	674	22.9291	635	23.0965	955	31.2892	638	21.2924	666	24.657	957	28.9872	798	27.5765	776	27.6485	728	25.2225	930	28.7535	857	30.2234	751	26.2023	829	26.1672	668	28.5076	708	29.0643	543	23.0282	822	26.6102	716	24.0369	570	18.799	653	22.2511	505	18.6207	579	17.6191	920
CJI97_000507	6722	428.427	7626	428.276	5699	345.428	5106	330.891	6123	357.427	6259	372.169	4294	283.243	5523	298.058	4939	304.094	4422	280.712	4584	282.965	4857	267.552	4531	284.701	4949	307.645	4945	278.1	4041	307.26	3933	287.663	3675	277.683	5397	311.287	5540	331.366	5415	318.193	3623	219.958	3856	253.323	4736	256.773	6781
CJI97_000508	12659	363.71	14619	370.103	10983	300.094	14547	424.967	16832	442.932	16082	431.076	14818	440.621	19646	477.945	14960	415.22	11608	332.183	13552	377.111	12051	299.254	13407	379.756	17439	488.688	16733	424.216	7970	273.182	7945	261.958	7548	257.1	10607	275.79	10388	280.097	8156	216.046	9344	255.73	7341	217.406	9861	241.011	11274
CJI97_000509	823	21.1604	981	22.225	859	21.0038	950	24.8355	1081	25.4563	1050	25.1867	886	23.5764	1051	22.881	1016	25.2353	783	20.0516	827	20.594	833	18.511	950	24.0804	937	23.4973	916	20.7815	813	24.9375	806	23.7816	687	20.9408	774	18.0092	682	16.4561	651	15.4319	850	20.8178	880	23.322	783	17.1256	767
CJI97_000510	452	11.4427	563	12.5588	539	12.9766	649	16.7056	741	17.1812	684	16.1549	554	14.5151	704	15.0908	592	14.4778	471	11.8762	585	14.3436	525	11.4871	546	13.627	536	13.2346	588	13.1348	490	14.7987	551	16.0075	451	13.5357	545	12.4858	492	11.6889	375	8.75257	679	16.3739	581	15.1609	590	12.7058	663
CJI97_000511	5618	75.4936	6514	77.1304	6496	83.0147	5688	77.7167	6766	83.2734	5171	64.8277	6025	83.7925	6867	78.1347	6110	79.316	6454	86.3818	6451	83.9588	7748	89.9871	6299	83.4483	5523	72.3866	6613	78.4123	5270	84.4847	5549	85.5707	4784	76.2138	6794	82.6198	6382	80.4833	5921	73.3564	5525	70.7219	5448	75.4615	5918	67.6493	7247
CJI97_000512	2078	118.654	2651	133.382	2024	109.908	3723	216.15	3932	205.634	3659	194.92	2324	137.339	3124	151.042	2162	119.257	1894	107.716	2167	119.841	1679	82.8609	2302	129.586	2855	159	2980	150.145	1630	111.036	1729	113.296	1412	95.584	2041	105.465	1820	97.5278	1510	79.4929	1580	85.9384	1432	84.283	1481	71.9369	2293
CJI97_000513	4081	294.299	4220	268.154	4676	320.684	6709	491.934	7248	478.725	6813	458.373	3176	237.041	4727	288.64	2892	201.471	2372	170.373	2658	185.647	2403	149.775	2707	192.454	3517	247.371	3715	236.395	4244	365.121	4058	335.827	3816	326.246	3595	234.613	3260	220.628	3760	249.991	4366	299.916	4316	320.822	4876	299.12	3260
CJI97_000514	3278	196.471	3628	191.605	4492	256.041	2661	162.166	2646	145.253	3746	209.467	4204	260.778	4260	216.196	4812	278.616	5224	311.858	4832	280.496	7178	371.839	4761	281.323	3866	225.998	4464	236.086	4837	345.863	5215	358.695	5954	423.07	8158	442.49	8138	457.749	10274	567.732	7980	455.602	7617	470.579	9417	480.133	8855
CJI97_000515	33657	209.209	38964	213.412	47564	281.167	22487	142.122	25225	143.609	20546	119.149	36375	234.006	38196	201.035	40019	240.305	44317	274.372	40317	242.719	61271	329.171	39934	244.717	25496	154.572	38138	209.18	41622	308.65	40439	288.461	49063	361.554	61952	348.49	65439	381.735	80727	462.634	62879	372.309	57879	370.839	67852	358.779	60486
CJI97_000516	339	13.486	424	14.8628	311	11.7659	414	16.746	587	21.3879	499	18.5201	644	26.5149	760	25.6004	558	21.4442	590	23.3777	674	25.969	479	16.4696	740	29.0224	875	33.9506	904	31.7329	281	13.3361	261	11.9154	231	10.8946	774	27.8648	563	21.0191	417	15.2945	193	7.31367	182	7.46304	187	6.32828	1156
CJI97_000517	966	40.1961	1098	40.2586	1074	42.5003	924	39.0935	1400	53.3557	1155	44.838	1002	43.1513	1290	45.4512	1101	44.2574	1021	42.3153	1196	48.2002	1141	41.035	1193	48.9401	1152	46.7535	1282	47.0709	839	41.6493	847	40.4457	817	40.3035	1131	42.5892	1073	41.9012	913	35.0261	902	35.7525	871	37.3581	1001	35.4324	1527
CJI97_000518	524	33.8742	596	33.9495	345	21.2099	614	40.3583	677	40.0841	652	39.3227	710	47.5025	870	47.6218	635	39.6555	514	33.0953	706	44.2032	474	26.4837	679	43.2738	921	58.0701	947	54.0188	263	20.283	291	21.588	229	17.5504	544	31.8249	458	27.7859	356	21.2179	284	17.4884	234	15.5924	269	14.7928	907
CJI97_000519	37902	1108.33	43298	1115.64	56051	1558.72	31406	933.78	35068	939.208	35134	958.497	43467	1315.48	52578	1301.84	48969	1383.31	50979	1484.78	50072	1418.11	65705	1660.6	48714	1404.35	45198	1289.08	53796	1388.07	45081	1572.67	45631	1531.25	49890	1729.55	45986	1216.92	46066	1264.17	54803	1477.49	60643	1689.19	55243	1665.11	67264	1673.2	57098
CJI97_000520	824	27.8785	936	27.9041	767	24.6785	965	33.1968	1284	39.7881	1191	37.5934	873	30.5687	1162	33.2887	881	28.7945	891	30.0251	924	30.2778	793	23.1888	970	32.3542	1124	37.0905	1114	33.2571	581	23.4508	678	26.3241	487	19.5337	873	26.7292	786	24.9566	617	19.2461	570	18.3701	495	17.2626	715	20.5782	1337
CJI97_000521	837	162.907	841	144.231	697	129.011	644	127.446	650	115.87	876	159.065	631	127.105	777	128.051	681	128.042	453	87.8165	643	121.209	394	66.2783	613	117.623	569	108.014	568	97.5481	507	117.723	411	91.7987	362	83.5287	797	140.379	623	113.795	430	77.1607	524	97.1489	498	99.9085	664	109.936	854
CJI97_000522	5345	89.8314	5983	88.6031	5017	80.1872	5859	100.122	6419	98.8083	6589	103.314	4521	78.6384	5942	84.5594	4790	77.7691	3837	64.2299	4438	72.2401	3684	53.5133	4247	70.3688	4717	77.3216	4855	71.9991	4007	80.3412	3872	74.6788	3424	68.2226	4870	74.0695	4602	72.5851	4035	62.5228	4025	64.4376	3561	61.6896	4718	67.4525	5765
CJI97_000523	500	26.8557	639	30.2424	309	15.7836	402	21.9542	666	32.7632	465	23.3011	230	12.7854	327	14.8718	307	15.9293	312	16.6911	291	15.138	403	18.7082	320	16.9447	344	18.021	323	15.3083	230	14.7378	306	18.8612	268	17.0653	351	17.061	316	15.9285	398	19.709	298	15.2467	242	13.398	238	10.8743	634
CJI97_000524	2649	113.087	3174	119.395	3079	125.003	2353	102.136	2953	115.462	2470	98.3751	2286	101.001	3033	109.636	2759	113.782	2660	113.104	2724	112.628	3760	138.733	2702	113.719	2587	107.716	2717	102.347	2949	150.191	2963	145.159	3067	155.224	3081	119.029	3087	123.676	3471	136.615	3556	144.606	3149	138.568	3774	137.054	3900
CJI97_000525	70	1.63491	181	3.72497	110	2.44325	203	4.82077	250	5.34786	202	4.40153	221	5.34203	259	5.12204	158	3.56486	133	3.09393	181	4.09434	109	2.2003	294	6.76954	334	7.60844	299	6.16202	152	4.23523	106	2.84107	100	2.76891	197	4.16381	117	2.56449	54	1.16279	168	3.73764	62	1.49261	65	1.29142	272
CJI97_000526	1900	39.5758	2171	39.8461	1864	36.9235	2692	57.0135	2733	52.1389	2361	45.8807	2264	48.8059	2953	52.0821	2277	45.8174	2480	51.4509	2533	51.1002	2420	43.5666	2346	48.175	2581	52.4347	2753	50.5988	1598	39.7093	1680	40.1576	1419	35.0407	2172	40.9417	2032	39.721	1903	36.5451	1445	28.6706	1465	31.4539	1713	30.3524	2577
CJI97_000527	633	67.3986	740	69.427	823	83.335	564	61.0594	729	71.0919	650	64.5681	451	49.6985	611	55.0855	507	52.149	587	62.2515	514	53.0055	729	67.0867	565	59.3079	457	47.4589	494	46.4121	598	75.9604	701	85.6539	564	71.1935	728	70.1469	701	70.0463	630	61.8446	903	91.5858	743	81.5447	872	78.9811	648
CJI97_000528	2182	54.477	2562	56.3621	2832	67.2407	1891	48.0038	2449	56.0006	1870	43.557	2232	57.6729	2446	51.7086	2326	56.0995	2550	63.4108	2525	61.0563	2984	64.3901	2644	65.0784	2139	52.0863	2540	55.9563	2343	69.7861	2093	59.9665	2035	60.2333	2466	55.7162	2342	54.8738	2297	52.8729	2591	61.6196	2338	60.1676	2682	56.9609	3157
CJI97_000529	964	86.8115	1188	94.2684	1047	89.6659	545	49.9026	1045	86.191	789	66.288	692	64.495	907	69.1602	869	75.5981	995	89.2458	995	86.7828	1102	85.7716	1068	94.8175	759	66.6648	740	58.8016	952	102.276	875	90.4253	885	94.4838	1107	90.2148	1074	90.7663	977	81.1165	987	84.6663	867	80.4783	946	72.4688	1261
CJI97_000530	13131	1028.92	13749	949.303	13799	1028.28	13795	1099.09	14485	1039.56	16342	1194.67	12181	987.841	14798	981.829	14398	1089.88	10725	837.04	11540	875.791	11124	753.368	11241	868.373	12501	955.396	12117	837.793	11394	1065.12	12312	1107.12	12960	1203.93	12428	881.283	10950	805.227	11775	850.667	20508	1530.74	16444	1328.16	23114	1540.7	13602
CJI97_000531	2921	99.1975	3249	97.2228	2859	92.3344	2117	73.0998	3144	97.7906	2787	88.3006	2341	82.2792	2731	78.5307	2470	81.0321	2296	77.6615	2280	74.9919	2986	87.6437	2608	87.316	2156	71.4122	2129	63.7972	2668	108.092	2549	99.3391	2251	90.6271	3336	102.524	3215	102.464	2723	85.2572	2615	84.5929	2481	86.8471	2967	85.7129	3663
CJI97_000532	2760	97.5743	3035	94.5441	3555	119.522	2213	79.5488	3115	100.863	2766	91.2297	2931	107.241	3446	103.155	2931	100.1	3448	121.411	3245	111.11	4922	150.394	3267	113.866	2762	95.2367	3007	93.803	3170	133.698	3292	133.557	3191	133.742	3385	108.297	3319	110.117	3746	122.098	3798	127.901	3499	127.506	3692	111.032	3725
CJI97_000533	143	22.5079	196	27.1834	126	18.8603	202	32.3278	242	34.8866	197	28.9283	245	39.9102	316	42.1147	170	25.8487	130	20.3801	185	28.2021	100	13.6038	266	41.276	310	47.5899	327	45.4154	88	16.5242	110	19.8688	85	15.861	190	27.0634	157	23.1909	94	13.6408	104	15.5928	69	11.1946	65	8.70305	305
CJI97_000534	603	47.25	747	51.5768	498	37.1103	852	67.8813	941	67.5335	944	69.0103	847	68.689	1138	75.5049	782	59.1946	751	58.6123	893	67.7714	671	45.4432	925	71.4567	1153	88.1187	1193	82.4863	424	39.6359	441	39.6556	323	30.0055	780	55.3107	644	47.3577	411	29.6921	279	20.8248	330	26.6537	326	21.7301	903
CJI97_000535	270	14.9	400	19.4505	273	14.3273	377	21.1539	407	20.5713	342	17.6078	301	17.1913	381	17.8031	270	14.3939	244	13.4115	316	16.8896	240	11.4471	338	18.3889	351	18.8923	324	15.777	244	16.0639	294	18.6188	213	13.9353	374	18.6777	328	16.987	227	11.5495	238	12.511	236	13.4244	277	13.0035	484
CJI97_000536	108	2.45897	161	3.23001	74	1.60229	227	5.2551	250	5.21332	154	3.2712	128	3.01619	136	2.6219	101	2.22148	76	1.72348	79	1.74207	79	1.5546	119	2.67112	125	2.77583	134	2.6921	97	2.63475	104	2.71734	63	1.70053	84	1.73077	69	1.47434	69	1.44841	70	1.51817	57	1.33772	28	0.542309	159
CJI97_000537	75	6.52671	159	12.1921	99	8.19311	104	9.20221	129	10.2818	88	7.14452	83	7.47534	127	9.35804	122	10.2561	73	6.32733	112	9.43977	104	7.82218	108	9.26561	132	11.2037	133	10.2127	98	10.1741	72	7.1903	47	4.84891	103	8.11148	82	6.69679	47	3.7709	84	6.96314	69	6.1893	77	5.70011	123
CJI97_000538	1990	61.3637	2176	59.1244	2614	76.6557	2187	68.5698	1923	54.3104	2049	58.9465	2904	92.6775	2792	72.8991	2623	78.1353	2914	89.4978	2813	84.0114	2964	78.9947	2635	80.1043	2238	67.3089	2527	68.7576	2234	82.1826	2225	78.7353	2028	74.1378	1546	43.1417	1342	38.8357	1661	47.2217	2463	72.3462	2501	79.4935	2152	56.4495	2920
CJI97_000539	29	2.0425	55	3.41331	73	4.88952	56	4.0103	55	3.5479	50	3.28542	32	2.33256	30	1.78909	51	3.46996	36	2.5254	53	3.61534	63	3.835	78	5.41595	56	3.84685	28	1.74012	77	6.46982	128	10.3456	65	5.42738	70	4.46161	36	2.3795	9	0.584413	142	9.52675	46	3.33949	37	2.21679	83
CJI97_000540	37	3.0863	97	7.12948	112	8.88454	153	12.9764	177	13.5224	170	13.2295	75	6.47467	140	9.8881	89	7.17163	51	4.23713	68	5.49359	47	3.38841	130	10.6905	131	10.6577	103	7.58108	145	14.4292	112	10.721	83	8.20783	126	9.51124	49	3.83577	45	3.46069	118	9.37587	60	5.15879	46	3.26403	110
CJI97_000541	414	30.2166	500	32.1561	440	30.5406	373	27.6809	482	32.2209	465	31.6632	287	21.6793	368	22.7426	331	23.338	235	17.0835	306	21.631	294	18.5461	332	23.8891	350	24.9153	284	18.2903	393	34.2197	436	36.5185	297	25.6989	450	29.7226	359	24.59	264	17.7649	261	18.1459	288	21.6669	346	21.4823	557
CJI97_000542	301	21.4501	311	19.5287	212	14.3674	306	22.1723	276	18.0143	246	16.3552	263	19.3972	393	23.7139	289	19.8953	226	16.0412	297	20.4989	239	14.7205	301	21.1469	333	23.1452	320	20.1219	140	11.9023	119	9.73175	123	10.3916	201	12.9625	180	12.038	129	8.47552	102	6.92398	93	6.83133	111	6.72891	313
CJI97_000543	2282	90.1875	2631	91.6223	2394	89.9778	2059	82.7396	2503	90.6018	2344	86.4263	1881	76.9377	2206	73.8218	2188	83.5351	2128	83.7658	2253	86.2388	3061	104.558	2253	87.7827	2118	81.6415	2041	71.1756	2193	103.397	2405	109.076	2250	105.421	2630	94.0625	2584	95.8392	2628	95.757	2670	100.516	2281	92.9214	2846	95.6809	3632
CJI97_000544	312	6.39573	487	8.79658	498	9.70835	781	16.2784	658	12.354	626	11.972	298	6.32225	403	6.99502	321	6.3567	360	7.35026	330	6.55179	416	7.37039	408	8.24542	408	8.15737	409	7.39803	383	9.3664	514	12.0915	357	8.67596	360	6.67833	312	6.0022	336	6.35022	507	9.90003	331	6.99396	348	6.0684	521
CJI97_000545	3945	686.61	4591	704.076	5959	986.318	5340	944.997	3968	632.528	6388	1037.25	3947	710.967	4808	708.559	4674	785.856	4160	721.142	4339	731.414	3965	596.442	3576	613.589	4455	756.249	4991	766.492	4726	981.285	5094	1017.43	5854	1207.9	5579	878.718	4740	774.215	6007	963.906	11302	1873.75	8066	1447.04	10544	1561.09	4241
CJI97_000546	533	20.6589	667	22.78	586	21.6002	736	29.0057	874	31.0267	877	31.7129	539	21.6216	659	21.6278	555	20.7809	503	19.4183	545	20.4591	566	18.9608	515	19.679	623	23.5517	600	20.5205	414	19.1434	459	20.4161	434	19.9426	462	16.2051	450	16.3686	330	11.7925	545	20.1219	447	17.8586	540	17.8046	617
CJI97_000547	1607	105.774	1767	102.482	1452	90.8889	2254	150.849	2416	145.648	2547	156.405	1625	110.697	2133	118.878	1680	106.823	1441	94.4696	1587	101.17	1368	77.8236	1548	100.45	1999	128.331	2014	116.972	1075	84.4133	1281	96.7596	988	77.0964	1590	94.7089	1439	88.8883	1128	68.4521	1238	77.6207	899	60.9934	1287	72.0612	1815
CJI97_000548	95	3.00099	112	3.11752	144	4.32598	128	4.11129	173	5.00533	165	4.86276	116	3.79244	183	4.89487	156	4.76055	104	3.2722	157	4.80343	81	2.21151	180	5.60572	153	4.71398	166	4.62708	116	4.37158	134	4.85767	95	3.55778	123	3.51623	72	2.13449	85	2.47557	114	3.43036	43	1.40013	74	1.98853	190
CJI97_000549	1015	20.4819	1001	17.7987	824	15.8129	1086	22.2823	1231	22.7514	1084	20.4075	992	20.7174	1283	21.9219	1014	19.7666	1021	20.5208	1182	23.1011	974	16.9873	1017	20.2321	1100	21.6496	1180	21.0108	719	17.309	721	16.6963	681	16.2916	856	15.6318	903	17.1006	727	13.5255	766	14.724	611	12.7088	857	14.7111	1286
CJI97_000550	81	3.61123	87	3.41774	48	2.03513	127	5.75705	177	7.22751	123	5.11603	101	4.66027	148	5.58702	105	4.52221	108	4.79577	96	4.14526	82	3.1597	152	6.68084	147	6.39208	142	5.58619	79	4.20181	47	2.40464	42	2.2199	79	3.18733	52	2.17567	45	1.84968	75	3.18511	44	2.02201	41	1.55494	154
CJI97_000551	266	9.44078	318	9.94495	158	5.3329	329	11.8727	355	11.5398	313	10.364	229	8.41165	346	10.398	286	9.8058	184	6.50442	176	6.04992	182	5.58289	274	9.58724	363	12.5657	317	9.92756	209	8.84934	190	7.73858	155	6.52186	229	7.35515	219	7.29441	174	5.69363	187	6.32209	111	4.06077	172	5.19295	312
CJI97_000552	415	18.9214	481	19.3241	322	13.9618	595	27.5835	713	29.7742	589	25.0541	454	21.423	651	25.1325	504	22.1987	387	17.5744	424	18.7233	295	11.6249	519	23.3287	512	22.7683	517	20.7995	287	15.6108	280	14.6503	228	12.3241	519	21.4143	422	18.0567	244	10.2568	288	12.5081	210	9.86926	278	10.7823	639
CJI97_000553	970	98.6388	1354	121.323	1075	103.96	792	81.8894	1138	105.99	852	80.8302	529	55.6739	762	65.6115	737	72.3994	600	60.7704	602	59.2903	650	57.1283	709	71.0787	681	67.5426	676	60.6569	735	89.1666	824	96.1579	757	91.2611	913	84.0189	729	69.5703	622	58.3151	799	77.3956	695	72.8485	878	75.9504	873
CJI97_000554	1427	69.622	1785	76.7379	1401	65.0041	1867	92.6174	2551	113.993	2207	100.457	1243	62.7644	1771	73.1626	1152	54.2958	922	44.8041	1078	50.9391	959	40.4392	1203	57.8636	1558	74.1386	1470	63.2844	1151	66.9941	1119	62.6519	980	56.6842	1744	77.0014	1688	77.2885	1337	60.1406	861	40.0146	970	48.7813	1089	45.197	1773
CJI97_000555	320	28.8171	349	27.6933	418	35.7979	238	21.7923	366	30.1875	307	25.7927	257	23.9526	334	25.468	268	23.3145	226	20.2709	262	22.8514	220	17.1232	367	32.5824	334	29.336	253	20.1038	448	48.1301	355	36.6868	315	33.6298	331	26.9748	268	22.6493	205	17.0203	378	32.4254	331	30.7247	279	21.3729	629
CJI97_000556	738	94.74	1208	136.645	893	109.021	1566	204.407	1601	188.241	1663	199.171	1091	144.951	1702	185.006	880	109.132	364	46.5418	791	98.3477	582	64.5746	1091	138.076	1863	233.262	1467	166.174	986	151.005	833	122.717	807	122.819	1145	133.019	729	87.8263	132	15.623	1722	210.573	495	65.5001	927	101.232	978
CJI97_000557	226	4.905	380	7.26714	226	4.66465	554	12.2255	504	10.0186	478	9.67867	150	3.36931	231	4.24513	135	2.83045	90	1.94553	130	2.73265	117	2.19471	182	3.8942	356	7.53589	278	5.32393	191	4.94541	260	6.47568	152	3.911	217	4.26206	148	3.01448	108	2.16107	133	2.74963	136	3.04249	75	1.38468	352
CJI97_000558	597	32.7459	801	38.7137	778	40.5828	916	51.0862	1065	53.5029	1018	52.094	461	26.17	648	30.0958	591	31.3156	637	34.8006	646	34.3183	797	37.7835	711	38.4476	650	34.7736	745	36.0575	687	44.955	803	50.5451	659	42.853	885	43.9294	799	41.1291	789	39.9001	822	42.9484	635	35.9018	733	34.2016	785
CJI97_000559	61	5.90452	71	6.05567	60	5.52314	68	6.69252	34	3.01425	45	4.06373	37	3.7066	24	1.96705	25	2.33768	20	1.92819	18	1.68748	12	1.00392	32	3.05367	33	3.11547	17	1.45198	11	1.27024	21	2.33268	28	3.21312	40	3.50384	27	2.45267	6	0.535451	19	1.75187	30	2.9932	30	2.47022	39
CJI97_000560	1156	56.5526	1155	49.7881	1194	55.5494	1560	77.5971	1539	68.957	1524	69.5564	1055	53.4154	1275	52.8145	917	43.3366	757	36.8854	875	41.4585	654	27.6525	973	46.9272	1203	57.4003	1232	53.1817	845	49.3162	819	45.979	674	39.0902	1140	50.4695	946	43.4316	680	30.6703	1139	53.0776	743	37.4665	1164	48.4403	1107
CJI97_000561	185	24.2655	171	19.7634	166	20.7065	267	35.6086	219	26.3091	299	36.5886	133	18.0546	210	23.323	148	18.753	114	14.8932	155	19.6906	103	11.6766	152	19.6552	217	27.7608	167	19.3282	120	18.7775	122	18.3636	114	17.727	208	24.6894	143	17.6025	106	12.8185	223	27.8622	109	14.7368	229	25.5513	226
CJI97_000562	1803	113.713	1844	102.477	1494	89.6077	1784	114.402	1893	109.348	1870	110.031	1720	112.27	2258	120.583	1548	94.3141	1306	82.0393	1602	97.856	1020	55.6002	1501	93.328	1911	117.552	1790	99.6149	1145	86.1506	1111	80.41	865	64.6761	1330	75.9095	1205	71.3217	875	50.8788	899	54.0091	1035	67.2844	1078	57.8353	1663
CJI97_000563	282	14.2981	300	13.4029	203	9.78824	222	11.4448	298	13.8385	262	12.3933	144	7.55632	271	11.6344	204	9.99193	142	7.17102	215	10.5579	179	7.84409	235	11.7466	222	10.9783	212	9.48464	190	11.4927	180	10.4733	114	6.85246	210	9.63557	217	10.3254	137	6.40417	155	7.48605	150	7.83933	151	6.51275	284
CJI97_000564	1155	31.7726	1504	36.4559	1375	35.9711	1228	34.3475	1348	33.963	1200	30.7971	1192	33.9364	1588	36.9887	1365	36.2739	1323	36.2489	1487	39.6179	1640	38.992	1407	38.1576	1394	37.4014	1501	36.4341	1301	42.6959	1187	37.4716	954	31.1123	1175	29.2508	1182	30.5146	943	23.9164	936	24.5267	995	28.2133	966	22.6051	1387
CJI97_000565	24	0.724029	9	0.239242	11	0.315586	22	0.674829	23	0.635504	10	0.281451	4	0.124889	6	0.153266	9	0.262288	7	0.210333	4	0.116873	4	0.104296	4	0.118966	9	0.264815	10	0.266196	16	0.575842	6	0.20772	12	0.42918	14	0.382211	9	0.254805	16	0.44502	6	0.172421	3	0.093288	3	0.0769885	17
CJI97_000566	3	0.0981957	5	0.144208	7	0.217896	1	0.0332811	7	0.209853	2	0.0610743	2	0.0677518	3	0.0831459	2	0.0632401	1	0.0326014	4	0.126807	0	0	2	0.0645384	5	0.159623	2	0.0577641	2	0.078098	3	0.112687	4	0.155219	11	0.325832	0	0	1	0.0301776	5	0.155896	0	0	2	0.0556879	3
CJI97_000568	368	26.7513	390	24.9811	361	24.9566	451	33.3349	580	38.6163	581	39.4031	437	32.8774	571	35.1465	421	29.5645	263	19.0422	402	28.3031	179	11.2464	518	37.1231	547	38.7827	533	34.1886	410	35.5565	359	29.9484	262	22.5794	460	30.2611	335	22.854	217	14.5436	356	24.6513	229	17.159	334	20.6539	882
CJI97_000569	1007	56.4317	972	47.9965	517	27.5527	1558	88.7743	1242	63.7471	1384	72.3582	662	38.3947	1011	47.9726	668	36.1627	447	24.9497	549	29.7973	294	14.2398	640	35.3583	824	45.0376	855	42.2782	336	22.4632	346	22.2511	228	15.1475	722	36.6152	571	30.0296	341	17.6182	322	17.1887	219	12.6502	381	18.1626	785
CJI97_000570	341	48.6012	495	62.1652	530	71.8371	350	50.7209	391	51.0405	393	52.2568	223	32.894	271	32.7047	331	45.5734	271	38.4704	289	39.8934	318	39.1725	302	42.4343	313	43.5102	303	38.1059	347	59.0012	451	73.765	369	62.3494	390	50.3022	369	49.3559	269	35.3475	459	62.3158	383	56.2666	432	52.3764	431
CJI97_000571	100	2.66579	94	2.20802	142	3.59994	40	1.08421	52	1.26962	52	1.29326	196	5.40757	194	4.37902	188	4.84145	162	4.30136	204	5.26705	279	6.42825	191	5.01969	162	4.21207	177	4.16348	80	2.54422	90	2.75328	83	2.62312	85	2.05057	68	1.7012	80	1.96621	51	1.29506	115	3.15998	95	2.15432	305
CJI97_000572	509	31.1259	631	34.0003	543	31.578	592	36.8089	688	38.5335	650	37.0831	506	32.0239	571	29.5658	419	24.752	426	25.9465	456	27.0072	339	17.917	562	33.8811	556	33.1615	570	30.7565	523	38.1544	549	38.5264	443	32.116	499	27.6144	420	24.1032	390	21.9879	625	36.4064	442	27.8603	620	32.2519	911
CJI97_000573	234	48.1315	247	44.7672	253	49.4897	125	26.1427	145	27.3166	190	36.4607	110	23.4167	147	25.6023	123	24.4405	130	26.6331	154	30.6793	140	24.8888	126	25.5506	129	25.8796	79	14.3383	158	38.7712	118	27.8533	143	34.8709	189	35.1808	160	30.8854	129	24.4634	226	44.2808	200	42.4037	277	48.4678	228
CJI97_000574	413	23.3613	583	29.0579	406	21.84	607	34.9109	641	33.2085	609	32.1382	382	22.363	504	24.1393	362	19.7809	344	19.3807	349	19.1198	389	19.0177	446	24.8713	437	24.1092	403	20.1145	378	25.508	383	24.8615	282	18.9108	518	26.5159	475	25.2151	285	14.863	305	16.4338	253	14.7512	308	14.8203	561
CJI97_000575	1795	39.0985	2210	42.4167	1963	40.6627	1869	41.3934	2431	48.4982	2052	41.6994	1816	40.9384	2264	41.7561	2026	42.631	2173	47.1433	2132	44.9773	2706	50.943	2201	47.2642	2038	43.2966	2305	44.302	1605	41.707	1668	41.6939	1257	32.4597	2203	43.425	2127	43.4793	1908	38.3167	1469	30.4797	1425	31.9941	1581	29.2945	2274
CJI97_000576	357	8.11804	462	9.25709	448	9.68817	452	10.4508	734	15.2871	524	11.1166	453	10.6611	539	10.3782	428	9.40195	489	11.0753	424	9.33812	494	9.70894	565	12.6663	497	11.0229	526	10.5542	486	13.1843	456	11.8995	423	11.4035	540	11.1124	400	8.53617	377	7.90385	517	11.1987	352	8.2506	442	8.54998	672
CJI97_000577	131	3.71079	246	6.14016	171	4.60651	123	3.54264	152	3.94352	154	4.06981	269	7.88619	285	6.83579	268	7.33367	280	7.89983	313	8.58717	308	7.54063	343	9.5787	210	5.80188	281	7.02358	186	6.2856	155	5.03859	131	4.39927	173	4.43477	182	4.83823	108	2.82055	127	3.42683	141	4.11694	99	2.38556	275
CJI97_000578	2008	23.5709	2122	21.9486	1897	21.1768	2524	30.125	2575	27.6844	2453	26.8638	4103	49.8463	5250	52.1819	3986	45.2002	4056	47.4214	3922	44.5892	4270	43.3213	3767	43.5938	3736	42.7733	4601	47.6564	1547	21.6641	1714	23.089	1960	27.2761	2430	25.8136	2271	25.0178	2272	24.5886	2638	29.4971	1993	24.1145	3085	30.8054	3738
CJI97_000579	2302	78.4706	2643	79.3868	1955	63.3766	2365	81.9708	2596	81.0498	2411	76.6755	2631	92.8201	2986	86.1867	2553	84.0705	2178	73.9476	2296	75.8026	2758	81.2564	2667	89.6276	2487	82.686	2505	75.3471	1407	57.2182	1322	51.7148	1286	51.9704	1868	57.6247	1616	51.6967	1183	37.1793	1643	53.3498	1155	40.5829	2189	63.4756	2258
CJI97_000580	1203	33.5519	1704	41.8765	1547	41.032	484	13.7253	970	24.7781	556	14.4672	1147	33.1081	1302	30.7476	1433	38.609	1557	43.2519	1336	36.0885	2529	60.9624	1409	38.7418	1000	27.2023	1068	26.2833	1463	48.6782	1637	52.394	1876	62.0295	1305	32.9376	1115	29.1841	1249	32.1165	1876	49.8399	1265	36.3665	1787	42.397	2372
CJI97_000581	367	16.566	505	20.086	708	30.3924	534	24.5086	444	18.3561	533	22.4459	260	12.1463	335	12.804	280	12.2096	280	12.5885	250	10.9296	306	11.9381	289	12.8608	356	15.6731	300	11.949	567	30.5333	559	28.9564	546	29.2185	406	16.5847	350	14.8265	376	15.6478	549	23.6057	453	21.077	378	14.5145	397
CJI97_000582	303	40.033	289	33.6452	270	33.925	246	33.0474	284	34.3668	301	37.1022	199	27.2112	196	21.9271	228	29.1006	169	22.2396	195	24.9529	152	17.3573	227	29.5678	260	33.5045	188	21.9175	222	34.9919	197	29.8692	145	22.7121	259	30.9675	209	25.9145	222	27.0423	251	31.5895	191	26.0117	289	32.4813	302
CJI97_000583	22103	569.105	22555	511.721	28255	691.858	9299	243.446	13561	319.8	11895	285.735	9411	250.782	8461	184.464	10349	257.413	13744	352.467	12056	300.646	15331	341.172	10566	268.206	6923	173.856	8852	201.113	19539	600.18	19015	561.848	19943	608.759	17167	400.005	18097	437.288	20829	494.451	17883	438.606	24443	648.717	22701	497.216	17172
CJI97_000584	110	3.57465	136	3.8943	121	3.73944	78	2.57728	75	2.23228	82	2.48607	74	2.48881	82	2.25633	74	2.32308	134	4.33721	121	3.80835	199	5.58928	122	3.90857	82	2.59902	104	2.98216	68	2.63626	79	2.94612	88	3.39029	115	3.38196	104	3.17172	148	4.43422	84	2.60024	128	4.28757	133	3.67665	140
CJI97_000585	121	6.49908	179	8.47167	114	5.82307	195	10.6494	228	11.2162	248	12.4273	99	5.50328	167	7.59506	121	6.27831	124	6.63365	109	5.67027	88	4.08518	147	7.78396	163	8.53903	169	8.00959	135	8.65045	138	8.50603	85	5.41251	134	6.5133	139	7.0065	76	3.76352	141	7.21404	75	4.15229	106	4.84319	188
CJI97_000586	3719	130.459	4038	124.814	4893	163.231	3655	130.365	4097	131.631	3631	118.831	3132	113.707	3962	117.682	3328	112.777	3415	119.317	3270	111.098	4190	127.035	3275	113.26	3439	117.661	3736	115.641	3653	152.874	3943	158.728	3786	157.449	4165	132.218	4059	133.624	4171	134.897	3850	128.647	3961	143.222	4687	139.862	4575
CJI97_000588	2689	322.337	3570	377.083	3291	375.17	2209	269.241	2823	309.939	2414	269.969	1843	228.646	2289	232.334	2465	285.448	2287	273.055	2195	254.838	2673	276.936	2127	251.364	2097	245.173	2213	234.077	2501	357.661	2941	404.572	2828	401.895	2298	249.287	2175	244.68	2128	235.183	2919	333.309	2582	319.033	3160	322.23	2837
CJI97_000589	6748	961.762	8635	1084.44	7559	1024.56	5797	840.083	6247	815.473	6731	895.014	6285	927.081	8359	1008.78	7340	1010.6	7341	1042.11	7314	1009.62	11071	1363.77	6348	891.962	6992	971.96	7244	911.02	5318	904.231	5671	927.542	5635	952.138	6565	846.754	6983	934.017	6174	811.285	6477	879.346	6046	888.22	7486	907.615	6944
CJI97_000590	1947	59.8338	2304	62.3897	1743	50.94	2299	71.8366	2653	74.673	2357	67.5769	2171	69.0495	2808	73.0679	2197	65.2232	2156	65.9925	2386	71.0169	2319	61.5947	2439	73.8941	2560	76.7318	2536	68.7681	1576	57.7798	1482	52.265	1307	47.6179	2085	57.9852	2038	58.7767	1711	48.4781	1375	40.251	1205	38.1705	1684	44.0233	2564
CJI97_000591	1130	85.5809	1322	88.2225	1111	80.019	1372	105.652	1454	100.857	1536	108.529	916	71.7982	1323	84.8412	800	58.5301	558	42.0918	787	57.7276	442	28.9323	811	60.5531	1147	84.7259	944	63.0852	898	81.1359	825	71.7024	614	55.129	1124	77.0362	893	63.4702	554	38.6832	584	42.1313	523	40.8282	625	40.2659	1214
CJI97_000592	1617	41.9927	1760	40.2741	1927	47.5911	1586	41.8787	2080	49.4735	1616	39.1528	1772	47.6263	2186	48.0687	1848	46.3614	1680	43.4548	1965	49.4239	1652	37.0796	2007	51.384	1777	45.0096	2300	52.7046	1690	52.3587	1574	46.9083	1315	40.4858	1941	45.6162	1532	37.3373	1278	30.5991	1470	36.3642	1460	39.0819	1463	32.3197	2430
CJI97_000593	783	16.1606	1059	19.2594	839	16.4679	1191	24.9939	1683	31.8146	1420	27.3428	1365	29.1574	1882	32.8901	1317	26.2587	1361	27.9782	1404	28.0656	1447	25.8123	1382	28.1204	1566	31.5241	1609	29.3028	826	20.3383	844	19.9904	565	13.8248	810	15.1291	861	16.6771	637	12.1213	766	15.0598	534	11.3605	700	12.2901	1260
CJI97_000594	232	9.47939	273	9.82889	439	17.0584	389	16.161	249	9.31831	331	12.6176	633	26.768	1103	38.1607	764	30.1562	531	21.6098	654	25.881	630	22.2482	647	26.0624	1132	45.1121	1085	39.1182	262	12.7712	298	13.973	235	11.3835	349	12.9047	305	11.6953	377	14.202	265	10.3141	318	13.393	405	14.0769	738
CJI97_000595	89	2.86649	150	4.25697	87	2.66477	124	4.06076	151	4.45433	130	3.90626	329	10.9667	439	11.9722	259	8.05844	196	6.28754	272	8.48476	232	6.45817	276	8.76367	516	16.2093	444	12.6183	62	2.38227	68	2.51334	49	1.87098	145	4.22628	131	3.9596	114	3.38516	73	2.23963	48	1.59353	42	1.15072	283
CJI97_000596	423	12.1534	651	16.4811	602	16.4487	759	22.173	921	24.236	709	19.0046	1761	52.3642	2563	62.3523	1918	53.2348	1941	55.5451	2314	64.3917	2794	69.3815	2259	63.9866	3247	90.9897	3152	79.9096	344	11.7911	506	16.6835	408	13.8973	624	16.2245	633	17.0679	562	14.887	681	18.6379	406	12.0238	456	11.145	1942
CJI97_000597	1298	77.5405	1660	87.3798	1972	112.032	1659	100.769	1399	76.545	1643	91.5691	3588	221.833	5099	257.921	4458	257.267	4843	288.159	5381	311.334	7080	365.552	5382	316.967	5870	342.016	5583	294.292	1193	85.0223	1342	92	1331	94.2639	1503	81.2536	1433	80.3378	1165	64.1643	1741	99.0708	1541	94.889	1748	88.829	5456
CJI97_000598	483	21.22	639	24.7371	518	21.6426	903	40.3379	966	38.8706	918	37.627	626	28.4638	1053	39.172	582	24.7009	424	18.5537	588	25.02	363	13.7838	614	26.5941	948	40.622	759	29.4237	473	24.7913	406	20.4695	294	15.313	679	26.996	584	24.0786	314	12.7187	383	16.0284	216	9.78166	298	11.1372	733
CJI97_000599	659	23.2976	797	24.8276	1072	36.0414	748	26.8877	831	26.9075	549	18.1074	587	21.4775	713	21.3434	685	23.3942	636	22.3948	647	22.1534	823	25.1471	771	26.8719	546	18.8267	645	20.1207	1064	44.8752	1041	42.2336	1346	56.4138	998	31.9291	810	26.8739	986	32.1379	1871	63.0076	1151	41.9432	1751	52.6589	1107
CJI97_000600	2308	157.647	3019	181.703	2891	187.793	1789	124.247	2349	146.953	2106	134.204	1631	115.299	1757	101.618	2137	141.009	2328	158.379	2125	140.579	2784	164.354	2077	139.863	1838	122.448	2047	123.374	2247	183.102	2267	177.698	2408	194.994	2757	170.419	2763	177.113	2863	180.296	3510	228.376	2943	207.205	3800	220.797	2752
CJI97_000601	1028	25.5598	1135	24.8662	1024	24.2128	1102	27.8595	1374	31.2894	1018	23.614	1206	31.0336	1664	35.0321	1340	32.1855	1173	29.0488	1236	29.7642	1309	28.1298	1300	31.8658	1111	26.9422	1347	29.5522	796	23.6111	832	23.7394	625	18.4229	1284	28.8908	1154	26.9272	1032	23.657	758	17.9526	649	16.633	783	16.561	1592
CJI97_000602	1093	44.4587	1196	42.8664	1388	53.6916	1202	49.7126	1344	50.0704	1221	46.335	878	36.9616	1393	47.9773	905	35.5612	878	35.5709	924	36.4015	924	32.484	899	36.0506	1067	42.3307	1216	43.6442	1047	50.8068	1074	50.1328	988	47.6439	1344	49.4727	1131	43.1737	1147	43.0144	868	33.6317	990	41.5079	1242	42.9751	1391
CJI97_000603	778	25.6978	828	24.0988	722	22.6795	721	24.2146	972	29.4054	915	28.1965	781	26.6985	1074	30.0378	845	26.9627	818	26.9112	860	27.5122	878	25.0652	870	28.3304	908	29.252	939	27.3677	677	26.6774	694	26.3061	541	21.1849	872	26.0653	760	23.5586	818	24.9105	498	15.6689	608	20.7004	576	16.1844	1298
CJI97_000604	856	24.9505	990	25.4267	840	23.2844	1640	48.6043	1503	40.1244	1393	37.8803	930	28.0548	1417	34.9722	916	25.7924	797	23.1381	947	26.7341	659	16.6017	1107	31.8104	1752	49.8073	1530	39.3508	725	25.2105	653	21.8424	524	18.1071	1043	27.5118	752	20.5704	468	12.5766	577	16.0204	445	13.3698	454	11.2569	1194
CJI97_000605	116	11.8626	172	15.4989	97	9.43355	278	28.9064	282	26.413	267	25.4737	148	15.6641	185	16.0193	130	12.8427	74	7.53736	114	11.2912	44	3.889	167	16.8367	241	24.0378	191	17.2351	86	10.492	97	11.3835	83	10.0627	162	14.9923	105	10.077	48	4.52562	128	12.4688	55	5.79756	76	6.61144	183
CJI97_000606	93	12.8501	285	34.6992	395	51.9042	395	55.4943	386	48.8492	326	42.0243	237	33.8917	375	43.8737	206	27.4969	87	11.9732	185	24.7575	226	26.9895	323	43.9992	425	57.2754	377	45.9646	558	91.9809	480	76.1111	408	66.8342	333	41.6389	200	25.9343	26	3.31217	891	117.272	310	44.1516	419	49.2491	194
CJI97_000607	1175	159.913	1707	204.705	1297	167.867	2132	295.024	2158	268.993	2420	307.268	1859	261.845	2550	293.855	1567	206.018	713	96.6493	1287	169.642	990	116.451	1844	247.413	2821	374.457	2565	308.027	1393	226.17	1329	207.564	1141	184.096	1865	229.696	1103	140.877	362	45.4221	2450	317.617	971	136.215	1470	170.185	1768
CJI97_000608	28	1.14925	12	0.433999	8	0.312268	9	0.375601	10	0.375927	3	0.114878	4	0.169917	2	0.0695082	6	0.237903	5	0.204405	6	0.238517	0	0	4	0.161858	6	0.240195	4	0.144869	1	0.0489662	4	0.188408	0	0	0	0	6	0.231115	1	0.0378418	1	0.0390977	5	0.211538	0	0	0
CJI97_000609	378	13.5487	391	12.349	348	11.8622	448	16.3271	513	16.841	453	15.1482	476	17.6576	635	19.272	517	17.9014	446	15.9222	464	16.1077	474	14.684	583	20.6011	613	21.4299	566	17.901	265	11.3316	302	12.4221	236	10.0284	525	17.0292	380	12.7823	379	12.5244	257	8.77468	232	8.57142	388	11.8303	646
CJI97_000610	688	50.8298	807	52.5355	761	53.4682	778	58.4435	842	56.9754	722	49.7651	635	48.5538	828	51.7975	721	51.4584	663	48.7875	751	53.7379	805	51.4029	772	56.2295	813	58.5835	729	47.5242	685	60.3753	694	58.8398	675	59.1218	856	57.2313	689	47.7716	755	51.427	590	41.5217	574	43.7121	819	51.4723	921
CJI97_000611	2481	95.3459	2994	101.386	2558	93.4881	1835	71.703	1978	69.6221	2122	76.0814	2669	106.156	2833	92.1872	3103	115.199	2849	109.052	2910	108.313	3218	106.887	2737	103.697	2565	96.1429	2857	96.8819	2160	99.0302	2261	99.7143	2269	103.377	2791	97.0656	2560	92.3284	2807	99.4562	2180	79.8041	2397	94.9518	3070	100.363	3784
CJI97_000612	4956	39.9054	6330	44.911	5769	44.1754	2978	24.381	3415	25.1847	2765	20.7708	4815	40.1251	4781	32.5962	5531	43.0224	5595	44.8709	5116	39.8971	6809	47.3855	4949	39.2857	3587	28.1699	4904	34.8424	4493	43.1594	4788	44.2421	5043	48.1396	4857	35.3914	5229	39.5129	6294	46.7241	4758	36.4937	4523	37.5393	6313	43.241	7073
CJI97_000613	2147	31.1397	2668	34.0971	2739	37.7793	1912	28.1965	2223	29.5302	1607	21.7448	2870	43.0807	3043	37.3708	2972	41.641	3041	43.9301	2897	40.695	3056	38.3086	2916	41.6952	2419	34.2194	3090	39.5455	2331	40.3332	2264	37.6825	1996	34.3207	2970	38.9824	2712	36.914	2671	35.7166	2238	30.9197	2327	34.7887	2431	29.9934	2882
CJI97_000614	304	15.5441	434	19.5538	353	17.1652	313	16.2728	441	20.6527	314	14.9789	420	22.226	496	21.4745	405	20.005	536	27.2975	520	25.7518	498	22.0082	540	27.221	463	23.0902	561	25.3112	269	16.4091	271	15.9017	204	12.3662	475	21.9794	383	18.3786	335	15.7925	257	12.5175	286	15.0737	260	11.309	578
CJI97_000615	10574	90.1117	9524	71.5172	10524	85.291	8286	71.7981	9469	73.908	7539	59.9395	8299	73.196	9175	66.2058	9372	77.1552	8835	74.9916	8640	71.3126	11027	81.2196	8761	73.6059	7068	58.7479	9495	71.3993	6814	69.2759	6328	61.8856	7205	72.793	10893	84.0077	11706	93.6204	14703	115.521	11714	95.0912	9082	79.778	13200	95.6919	14850
CJI97_000616	33478	1419.15	35631	1330.9	30328	1222.62	45133	1945.31	41699	1618.97	47331	1871.85	56542	2480.61	73749	2647.12	58618	2400.44	45549	1923.14	53691	2204.35	40343	1478.08	55825	2333	66250	2739.1	71360	2669.2	20659	1044.76	22815	1109.87	19612	985.607	40604	1557.64	33193	1320.49	24188	945.328	23072	931.637	20660	902.731	31750	1144.91	54021
CJI97_000617	2562	170.493	2834	166.179	2616	165.556	2784	188.375	2618	159.567	2954	183.398	2725	187.678	3402	191.695	2971	190.995	2825	187.245	3147	202.831	3051	175.481	3029	198.721	3009	195.301	3070	180.27	2185	173.467	2207	168.543	1739	137.196	2608	157.06	2501	156.193	2197	134.794	2564	162.532	2448	167.918	3079	174.3	3343
CJI97_000618	5536	172.768	6414	176.379	5623	166.885	4255	135.019	5450	155.779	5073	147.703	4516	145.862	5680	150.095	4984	150.258	4935	153.398	5050	152.641	5577	150.429	5173	159.158	4958	150.914	5486	151.071	4114	153.169	4303	154.107	3744	138.522	5472	154.541	5164	151.243	4524	130.168	4165	123.816	3978	127.965	4911	130.376	6037
CJI97_000619	362	61.8157	275	41.3783	339	55.0517	168	29.1693	196	30.6543	220	35.0486	327	57.7907	312	45.1121	362	59.7159	399	67.8622	359	59.3739	484	71.4328	372	62.6254	342	56.9601	406	61.1749	221	45.0216	220	43.1116	256	51.8256	328	50.6867	272	43.5893	305	48.018	299	48.6357	358	63.0134	299	43.4331	351
CJI97_000620	2262	217.787	2371	201.15	2553	233.76	1561	152.816	1664	146.736	1955	175.607	3015	300.431	3409	277.916	3237	301.073	3831	367.38	3665	341.761	4840	402.759	3700	351.202	2992	280.966	3711	315.273	1619	185.962	1685	186.174	1878	214.362	2430	211.726	2281	206.103	2292	203.454	1631	149.584	2298	228.059	2024	165.771	2491
CJI97_000621	3995	227.398	4085	204.885	4012	217.175	3966	229.534	4287	223.495	4446	236.1	3405	200.588	4698	226.428	3625	199.328	3478	197.18	3749	206.678	3598	177.008	3538	198.538	4275	237.334	4585	230.285	3148	213.768	3348	218.694	2702	182.334	3901	200.944	3140	167.733	2870	150.614	2700	146.395	3033	177.951	3637	176.105	4704
CJI97_000622	3233	106.399	3727	108.079	4316	135.081	2954	98.8485	3024	91.1509	2631	80.7815	2799	95.3358	3426	95.4705	2935	93.311	2935	96.2069	3077	98.078	3459	98.3888	2935	95.2267	2839	91.1283	3284	95.3661	3372	132.391	3439	129.881	3245	126.608	3523	104.924	3483	107.574	3669	111.326	4053	127.058	3589	121.749	4135	115.763	3764
CJI97_000623	123	14.0911	209	21.0977	76	8.28006	170	19.8022	167	17.5227	113	12.0775	88	10.4338	118	11.4464	101	11.1777	93	10.6117	98	10.8737	97	9.60445	63	7.11536	99	11.0619	81	8.18807	59	8.06362	63	8.2825	41	5.56848	93	9.64167	99	10.6437	90	9.50596	34	3.71032	60	7.08517	30	2.92361	178
CJI97_000624	607	36.2612	607	31.9515	556	31.587	425	25.8148	592	32.3907	450	25.0798	362	22.3811	413	20.8907	368	21.237	322	19.1591	333	19.2667	403	20.8075	396	23.322	498	29.016	362	19.0818	462	32.9256	448	30.7124	454	32.1531	506	27.3548	441	24.7236	417	22.967	427	24.2982	404	24.8768	444	22.563	578
CJI97_000625	569	19.8445	685	21.0508	696	23.0844	657	23.2981	730	23.3183	656	21.3447	559	20.1772	678	20.022	553	18.6314	583	20.2517	585	19.7604	573	17.2721	559	19.2202	602	20.4776	654	20.1263	564	23.4664	509	20.3717	475	19.6398	586	18.4951	503	16.4633	441	14.1802	454	15.0827	483	17.3634	578	17.1481	745
CJI97_000626	172	15.9658	199	16.2766	167	14.7421	182	17.1775	159	13.5177	174	15.0684	114	10.9518	168	13.2044	142	12.7333	123	11.3719	148	13.3056	127	10.1889	139	12.7202	153	13.8518	147	12.0403	137	15.1712	152	16.1915	131	14.4161	155	13.0204	130	11.3247	131	11.2111	140	12.3789	132	12.6298	157	12.3971	190
CJI97_000627	377	43.1897	535	54.006	486	52.9488	443	51.6023	589	61.8016	503	53.7607	292	34.6212	372	36.0853	380	42.0546	342	39.0238	356	39.5002	394	39.0119	389	43.9345	477	53.2981	370	37.4023	436	59.5887	454	59.6866	428	58.1295	370	38.3593	337	36.2317	346	36.5451	552	60.2381	367	43.3376	533	51.9429	430
CJI97_000628	176	6.9255	276	9.56967	343	12.8355	253	10.1224	380	13.6952	320	11.7475	203	8.26712	237	7.89651	237	9.00903	203	7.95608	227	8.65117	331	11.2571	273	10.5905	242	9.2877	201	6.97897	272	12.7687	310	13.9985	246	11.4759	241	8.58194	209	7.718	151	5.4781	329	12.3318	196	7.94976	250	8.36831	276
CJI97_000629	574	30.0284	676	31.1614	528	26.2685	696	37.0216	791	37.9002	654	31.9195	600	32.4856	799	35.3928	664	33.5567	686	35.7445	783	39.6728	775	35.0416	691	35.6382	670	34.1861	739	34.1131	447	27.8976	533	31.9984	421	26.1105	606	28.6895	621	30.4882	509	24.55	629	31.3447	478	25.7755	531	23.6306	887
CJI97_000630	627	7.71527	866	9.38968	669	7.82871	695	8.6955	894	10.0755	508	5.83183	587	7.47552	928	9.66897	839	9.97325	810	9.92735	766	9.12899	780	8.29545	811	9.83833	762	9.14519	938	10.1846	514	7.54545	622	8.78326	554	8.08178	659	7.33836	866	10.0005	968	10.9818	491	5.75517	546	6.92526	586	6.13396	1253
CJI97_000631	313	21.6242	399	24.2894	288	18.922	372	26.1315	478	30.246	425	27.3931	274	19.5914	446	26.0903	354	23.626	306	21.0562	343	22.9509	332	19.8242	298	20.2968	363	24.46	329	20.0562	249	20.5226	273	21.6441	202	16.5447	301	18.8188	295	19.1266	310	19.7456	240	15.7943	210	14.9546	267	15.6915	479
CJI97_000632	992	37.9618	1183	39.8905	1061	38.6128	1441	56.0693	1671	58.5675	1457	52.0178	1008	39.9223	1365	44.2299	1066	39.4079	1024	39.0301	1079	39.9914	1217	40.252	1080	40.7452	1178	43.9678	1296	43.762	905	41.3164	975	42.8175	763	34.6157	1136	39.3408	1011	36.3083	1069	37.7161	851	31.0211	756	29.8206	927	30.1769	1428
CJI97_000633	1923	41.8865	2210	42.4167	1730	35.8362	2539	56.2321	2673	53.3261	2438	49.5435	1847	41.6372	2236	41.2397	1699	35.7503	1631	35.3846	1859	39.218	1374	25.8669	1898	40.7576	2079	44.1676	2350	45.1669	1331	34.5869	1359	33.9701	1037	26.7786	2032	40.0543	1760	35.9773	1328	26.669	996	20.6656	962	21.5988	1250	23.1614	2432
CJI97_000634	8769	1051.16	11834	1249.97	4590	523.254	12265	1494.9	11669	1281.15	14189	1586.82	7669	951.432	14485	1470.23	7646	885.411	5479	654.162	8696	1009.6	5090	527.35	9665	1142.19	13505	1578.95	12151	1285.25	3873	553.867	3501	481.607	3625	515.159	10172	1103.46	9025	1015.28	4398	486.059	5938	678.036	3049	376.735	4647	473.862	12106
CJI97_000635	2136	140.084	2623	151.578	2638	164.529	1749	116.628	2192	131.666	1704	104.259	3979	270.073	5472	303.866	4566	289.277	5684	371.284	5916	375.773	8239	467.007	5863	379.074	5530	353.726	6358	367.93	1961	153.428	2151	161.886	2291	178.125	2430	144.219	2341	144.082	2549	154.124	2038	127.316	2361	159.604	2211	123.349	4620
CJI97_000636	449	29.7701	470	27.4588	540	34.0493	367	24.7415	360	21.8616	374	23.1346	1313	90.0986	1590	89.2646	1692	108.374	1903	125.672	2003	128.625	2190	125.499	1933	126.352	2200	142.269	2227	130.29	488	38.6004	539	41.0113	602	47.3199	706	42.3612	504	31.3606	728	44.502	478	30.1894	641	43.8078	569	32.0926	1751
CJI97_000637	409	32.4702	587	41.0628	426	32.1626	566	45.6882	608	44.209	679	50.2908	412	33.8515	474	31.8631	477	36.5823	398	31.4709	421	32.3708	417	28.6127	386	30.2111	496	38.4059	526	36.8472	324	30.6863	396	36.0776	296	27.8591	608	43.6812	507	37.7737	469	34.328	340	25.7119	278	22.7492	276	18.6393	624
CJI97_000638	977	37.3089	1136	38.2248	1196	43.434	1212	47.0594	1446	50.5745	1299	46.2791	867	34.2655	1195	38.6397	919	33.9019	779	29.6292	879	32.51	856	28.2523	900	33.8827	1020	37.9903	1156	38.9523	1131	51.5251	1080	47.3286	956	43.2802	1069	36.9424	1008	36.1242	920	32.3907	1225	44.5602	896	35.2684	1145	37.1949	1322
CJI97_000639	879	25.295	1141	28.9321	1021	27.9416	1428	41.783	1529	40.2994	1507	40.4591	871	25.9408	1107	26.9738	891	24.7693	844	24.1909	886	24.6939	1081	26.8864	904	25.6467	924	25.9341	914	23.2086	1021	35.0518	956	31.5708	703	23.9836	1005	26.1723	893	24.1167	691	18.3332	703	19.2705	541	16.0473	694	16.9889	1086
CJI97_000640	548	31.4895	669	33.8736	546	29.8373	805	47.0335	938	49.3667	750	40.2073	763	45.3764	948	46.1257	695	38.5799	466	26.6708	698	38.8465	363	18.0283	918	52.005	1105	61.9302	905	45.8872	451	30.9172	474	31.2569	350	23.8434	612	31.8249	463	24.9682	283	14.9929	492	26.9305	273	16.1699	364	17.7929	1149
CJI97_000641	12337	455.732	13699	445.901	13073	459.257	10775	404.71	10708	362.288	11852	408.46	19433	742.95	23813	744.84	18933	675.633	21605	794.912	22067	789.503	26065	832.185	19634	715.033	19786	712.874	20618	672.053	10120	445.984	10665	452.108	9688	424.276	16278	544.166	15708	544.554	14773	503.133	11466	403.464	11500	437.883	12278	385.822	15328
CJI97_000642	860	48.3436	869	43.0437	526	28.1194	1109	63.3867	1243	63.9966	1225	64.2442	733	42.6446	1127	53.643	713	38.7187	634	35.4972	714	38.8731	415	20.1628	669	37.0752	970	53.1822	982	48.709	395	26.4896	385	24.8361	309	20.5927	627	31.8961	556	29.3316	386	20.0052	260	13.9222	268	15.5287	388	18.5537	873
CJI97_000644	112	4.259	145	4.85855	114	4.12263	106	4.09847	114	3.97045	98	3.47675	214	8.42215	216	6.95491	208	7.64089	145	5.49189	185	6.81352	209	6.86906	168	6.29819	263	9.75437	250	8.38854	143	6.4873	104	4.53841	130	5.86066	102	3.5101	95	3.39026	94	3.29558	50	1.81114	97	3.80208	80	2.58785	207
CJI97_000645	7432	171.807	8304	169.15	6247	137.337	7322	172.104	8695	184.098	7652	165.032	6933	165.873	8886	173.936	7283	162.643	6276	144.505	6807	152.406	5694	113.766	6797	154.906	7098	160.039	7881	160.758	4920	135.687	4966	131.742	4133	113.27	6606	138.198	6282	136.286	4893	104.286	3930	86.5407	4090	97.458	4665	91.7372	8670
CJI97_000646	226	14.455	258	14.5405	212	12.8951	342	22.2414	401	23.4909	347	20.706	246	16.2841	327	17.7095	262	16.1883	232	14.7796	275	17.0354	167	9.23184	272	17.1513	324	20.212	304	17.157	108	8.24085	159	11.6705	117	8.87175	237	13.7179	186	11.1646	176	10.3786	178	10.8448	130	8.57063	175	9.52154	318
CJI97_000647	1520	139.661	3339	270.331	4451	388.927	9054	845.856	5068	426.493	8586	736.001	2425	230.601	4554	354.3	2942	261.134	2001	183.122	1916	170.505	2812	223.309	1466	132.795	3440	308.278	3953	320.49	4037	442.514	4652	490.514	3906	425.477	2488	206.876	2252	194.186	2317	196.277	6742	590.081	3892	368.606	4651	363.526	924
CJI97_000648	419	41.6715	403	35.3166	346	32.7251	520	52.5841	558	50.8282	593	55.0221	336	34.5847	573	48.2534	357	34.2992	312	30.9061	359	34.5804	368	31.6326	396	38.8273	547	53.0599	476	41.7724	218	25.8654	307	35.0384	289	34.075	325	29.2508	354	33.0406	317	29.0669	350	33.1578	260	26.6537	411	34.7717	464
CJI97_000649	260	16.5711	415	23.3064	314	19.0322	442	28.6435	384	22.4158	420	24.9738	379	24.9998	509	27.4691	422	25.9825	288	18.2825	385	23.7656	263	14.4876	360	22.6203	383	23.8084	406	22.8329	230	17.4882	219	16.0178	170	12.8452	298	17.188	251	15.0131	165	9.69563	197	11.9602	135	8.86893	180	9.7591	316
CJI97_000650	2813	233.566	2752	201.344	2408	190.141	2466	208.19	2676	203.503	3238	250.827	2363	203.059	2760	194.043	2292	183.842	1845	152.581	2362	189.946	1421	101.975	2357	192.937	2480	200.838	2476	181.404	1885	186.72	1689	160.935	1547	152.28	2558	192.208	2074	161.61	1609	123.171	1545	122.197	1576	134.883	2019	142.605	3639
CJI97_000651	83	8.73466	139	12.8894	109	10.9087	175	18.7254	160	15.4217	183	17.967	132	14.3768	217	19.3364	85	8.64128	51	5.34568	94	9.5809	60	5.45734	175	18.1561	238	24.4286	219	20.3362	114	14.3124	130	15.6997	95	11.8524	146	13.9044	86	8.49349	25	2.42562	134	13.4328	62	6.72542	71	6.35603	219
CJI97_000652	7240	403.229	7956	390.443	4442	235.273	10727	607.459	10953	558.716	12027	624.925	6809	392.479	9776	461.023	7033	378.394	4898	271.704	6301	339.886	3347	161.113	6465	354.976	10229	555.649	9671	475.271	3042	202.121	3214	205.419	2745	181.246	6219	313.447	5213	272.471	3440	176.639	2765	146.69	2493	143.118	3148	149.144	8127
CJI97_000653	3884	84.7027	4343	83.456	3940	81.7137	4590	101.779	5108	102.027	4790	97.4566	4578	103.327	5880	108.579	4292	90.4209	3521	76.4802	4246	89.6827	3611	68.0624	4789	102.963	5265	111.988	5580	107.377	2909	75.6834	2605	65.194	2612	67.5313	5087	100.395	4732	96.8463	4123	82.8983	3087	64.128	2962	66.5829	3589	66.5811	5284
CJI97_000654	15	1.06059	19	1.18375	9	0.605173	14	1.00649	12	0.777111	21	1.38527	11	0.80495	28	1.67634	20	1.36608	13	0.915512	16	1.09569	14	0.855551	15	1.0456	13	0.896508	36	2.24603	4	0.337408	8	0.649124	4	0.335297	13	0.831821	5	0.331777	2	0.130377	7	0.471463	6	0.437288	3	0.180442	22
CJI97_000655	17803	556.559	16180	445.703	20053	596.18	13484	428.61	16173	463.077	17047	497.191	7451	241.075	7799	206.445	6785	204.908	10471	326.04	9632	291.638	10842	292.947	7866	242.431	6571	200.357	10958	302.278	16418	612.317	16032	575.158	18844	698.4	16271	460.322	17653	517.912	23378	673.813	22400	667.051	23609	760.773	26007	691.62	14488
CJI97_000656	18753	897.998	18702	789.118	14763	672.295	14833	722.203	16202	710.589	16998	759.381	23757	1177.38	26160	1060.7	21206	980.967	23426	1117.29	24239	1124.16	17697	732.43	21742	1026.41	19211	897.24	24117	1019.03	10470	598.122	9568	525.784	7014	398.184	16971	735.431	14539	653.37	9478	418.442	6364	290.287	9787	483.074	10736	437.327	18274
CJI97_000658	57896	3073.2	67928	3177.17	50415	2544.97	120944	6527.58	121546	5909.19	131930	6533.46	58513	3214.5	95028	4271.12	48627	2493.51	30225	1597.99	38608	1984.86	29841	1369.04	38824	2031.7	68806	3562.23	65506	3068.17	47860	3030.77	49810	3034.17	43339	2727.31	74635	3585.21	62026	3089.84	49075	2401.69	65369	3305.27	44082	2411.92	63712	2876.89	35345
CJI97_000659	12476	222.927	13394	210.885	14033	238.461	9857	179.084	11247	184.064	11431	190.559	13639	252.226	15230	230.428	15753	271.92	17056	303.549	15800	273.435	20272	313.073	15204	267.832	12948	225.654	15828	249.557	11960	254.951	12198	250.125	13087	277.23	16087	260.131	16496	276.621	20530	338.213	15058	256.299	14769	272.018	17820	270.866	17707
CJI97_000660	7529	106.386	8859	110.301	10190	136.931	4826	69.3363	5828	75.4244	4182	55.1301	7533	110.163	7940	94.9984	9263	126.442	10291	144.834	8854	121.171	14659	179.025	8196	114.174	5137	70.7964	8261	103	8083	136.257	8255	133.858	10221	171.22	9947	127.195	11718	155.389	15745	205.118	11836	159.311	10721	156.15	13466	161.862	11072
CJI97_000661	253	10.2221	420	14.9526	499	19.1734	275	11.2974	385	14.247	292	11.0067	389	16.2663	435	14.8818	428	16.7053	508	20.4431	521	20.3876	522	18.2285	595	23.7002	495	19.5064	443	15.7935	485	23.3775	456	21.1429	382	18.2976	432	15.7955	325	12.3231	249	9.27538	564	21.7065	352	14.6595	387	13.3011	763
CJI97_000662	1329	33.2264	1586	34.939	1846	43.8904	1964	49.9258	1743	39.9117	1620	37.786	1512	39.1227	1906	40.3487	1451	35.0442	1245	31.0021	1408	34.0934	1278	27.6153	1465	36.1087	1509	36.7961	1682	37.1057	1586	47.3042	1587	45.5319	1252	37.1087	1824	41.2679	1453	34.0913	1209	27.8675	1688	40.1997	1186	30.5634	1468	31.2207	1562
CJI97_000663	10549	230.054	12176	233.977	17584	364.684	8703	192.98	9604	191.83	8700	177.009	9519	214.847	11449	211.414	10249	215.919	10396	225.813	10476	221.271	17255	325.233	10077	216.654	8553	181.924	10368	199.513	15030	391.035	15305	383.03	16887	436.601	15560	307.084	16566	339.044	21654	435.382	22817	473.991	20677	464.799	22747	421.99	13746
CJI97_000664	1564	169.518	1791	171.051	1467	151.213	1000	110.206	1141	113.269	1195	120.839	1441	161.645	1775	162.902	1495	156.535	1616	174.456	1659	174.155	1716	160.753	1719	183.685	1570	165.972	1646	157.422	1098	141.978	1074	133.587	1013	130.168	1630	159.881	1436	146.068	1478	147.696	1164	120.178	1224	136.748	1365	125.855	1762
CJI97_000665	2010	93.7693	2473	101.657	2388	105.945	1387	65.7911	1867	79.7727	1367	59.4964	2248	108.538	2245	88.6807	2372	106.898	2605	121.042	2537	114.629	3005	121.163	2567	118.061	1791	81.4919	2041	84.0165	1748	97.2847	1676	89.7264	1578	87.2741	2417	102.04	2299	100.652	1881	80.9035	1890	83.9884	2018	97.0388	2089	82.9015	2558
CJI97_000666	2856	269.248	3383	281.026	3322	297.835	2162	207.242	2674	230.888	2492	219.18	2958	288.611	3087	246.422	3232	294.346	3340	313.622	3327	303.779	3623	295.206	3427	318.512	3209	295.066	3245	269.94	2360	265.427	2425	262.354	2419	270.361	3409	290.839	3163	279.843	3250	282.483	3145	282.429	3106	301.826	3146	252.298	4214
CJI97_000667	8714	219.374	9563	212.134	8440	202.065	6857	175.52	8117	187.158	7825	183.785	7762	202.237	9065	193.234	7331	178.288	7469	187.281	8100	197.498	7464	162.406	7996	198.453	7427	182.362	7800	173.268	6447	193.626	5975	172.618	5303	158.271	8200	186.815	7925	187.235	6544	151.888	4395	105.395	5793	150.325	6387	136.78	10179
CJI97_000668	701	80.8192	1037	105.348	863	94.6211	651	76.3139	897	94.7184	754	81.1009	494	58.9445	723	70.5803	657	73.1734	647	74.296	605	67.5558	862	85.8946	608	69.1062	689	77.4765	576	58.5971	872	119.937	829	109.681	837	114.403	777	81.0677	658	71.1939	766	81.4216	827	90.8229	936	111.233	946	92.7785	943
CJI97_000669	2543	153.947	3279	174.911	3766	216.813	2592	159.546	2870	159.13	2853	161.133	2219	139.028	3054	156.546	2752	160.94	2694	162.438	2630	154.202	3174	166.071	2627	156.784	2700	159.42	2813	150.263	2972	214.641	3175	220.572	3078	220.906	2990	163.805	3181	180.721	3175	177.208	3391	195.545	3658	228.259	3735	192.342	2960
CJI97_000670	169	24.4722	220	28.071	152	20.932	219	32.2446	221	29.3105	226	30.5318	240	35.9681	371	45.4892	211	29.5162	229	33.0283	294	41.2329	155	19.399	285	40.6863	353	49.8558	376	48.0431	142	24.5309	161	26.7543	129	22.1457	220	28.8296	205	27.8587	170	22.696	155	21.3802	92	13.732	154	18.97	432
CJI97_000671	179	16.5308	230	18.7162	185	16.2477	304	28.5456	279	23.5988	281	24.2105	162	15.4837	230	17.9853	154	13.7389	174	16.0049	135	12.0749	128	10.2167	154	14.021	215	19.3657	183	14.9124	128	14.1023	137	14.5192	84	9.19672	148	12.3689	151	13.0869	101	8.59955	122	10.7323	77	7.32977	95	7.46317	189
CJI97_000672	1906	181.579	2162	181.488	1870	169.42	1128	109.264	1872	163.341	1666	148.073	1748	172.347	1871	150.926	2114	194.553	2383	226.116	2142	197.639	2583	212.681	2202	206.813	1774	164.835	1997	167.872	1617	183.777	1503	164.317	1503	169.752	2256	194.497	2127	190.165	1829	160.646	1447	131.312	1550	152.207	1685	136.553	2465
CJI97_000673	67	3.69741	36	1.75055	29	1.52195	12	0.673333	13	0.657069	13	0.669304	14	0.799595	36	1.68218	7	0.373174	14	0.769511	33	1.76379	14	0.667747	33	1.79537	24	1.29178	36	1.753	1	0.0658356	2	0.126658	2	0.130848	21	1.04875	13	0.673265	8	0.40703	5	0.262836	1	0.056883	2	0.0938884	8
CJI97_000674	1811	482.065	1381	323.915	1640	415.156	1798	486.635	1599	389.835	2834	703.793	2057	566.684	2021	455.514	1720	442.29	2625	695.955	2645	681.905	2243	516.034	2601	682.566	1976	513.013	2554	599.881	860	273.102	716	218.717	690	217.746	2164	521.284	1942	485.128	1823	447.392	1119	283.733	2308	633.261	1605	363.431	1055
CJI97_000675	14	1.34793	39	3.30866	36	3.29626	44	4.30742	51	4.49732	16	1.4372	50	4.98228	38	3.09792	39	3.62739	41	3.93176	68	6.341	24	1.99715	75	7.11896	40	3.75623	39	3.3133	41	4.70935	47	5.19299	26	2.96774	58	5.05355	23	2.0782	9	0.798905	84	7.7039	14	1.3894	13	1.06473	54
CJI97_000676	2623	34.2556	3315	38.1475	3562	44.2392	2477	32.8916	2984	35.6925	2856	34.7976	2897	39.1563	3352	37.0668	3214	40.5481	2946	38.3204	3135	39.6535	3478	39.2577	3585	46.1572	3163	40.289	3199	36.8642	3340	52.0377	3206	48.0483	3500	54.1894	5200	61.4563	4747	58.1798	5779	69.5825	3380	42.0478	3998	53.819	4273	47.4707	6139
CJI97_000677	31	3.40074	45	4.34985	46	4.799	16	1.78467	23	2.31092	9	0.921112	7	0.794749	15	1.39332	17	1.80157	34	3.71497	22	2.33747	35	3.3185	13	1.40596	31	3.31687	33	3.19436	14	1.83223	23	2.89549	32	4.16175	13	1.29058	16	1.64722	16	1.61825	41	4.28439	21	2.3746	39	3.63946	35
CJI97_000678	482	21.2276	615	23.866	706	29.5692	406	18.1805	484	19.5229	449	18.4484	791	36.0538	941	35.0907	761	32.3765	864	37.8994	930	39.6687	1218	46.3621	921	39.9881	883	37.9288	989	38.4333	488	25.6397	526	26.5841	505	26.3669	582	23.1957	616	25.4598	729	29.6003	607	25.4646	593	26.9196	679	25.438	720
CJI97_000679	2804	244.012	3189	244.533	3717	307.614	2521	223.065	2876	229.228	3037	246.567	2202	198.322	2571	189.445	2504	210.503	2643	229.084	2533	213.491	3422	257.38	2277	195.35	2219	188.341	2631	202.028	3036	315.191	3069	306.487	3239	334.162	2532	199.401	2583	210.949	2815	225.853	4098	339.702	4121	369.654	4204	311.211	2648
CJI97_000680	1679	193.574	2320	235.686	2451	268.733	1385	162.358	1917	202.425	1453	156.286	1902	226.948	2724	265.921	2364	263.29	2510	288.227	2540	283.623	4052	403.764	2247	255.398	2262	254.357	2359	239.984	2097	288.425	2186	289.22	2252	307.807	2011	209.816	1921	207.847	2199	233.742	2206	242.268	2432	289.015	2096	205.564	1990
CJI97_000681	2034	32.7261	2403	34.068	2418	36.9982	1858	30.3959	2458	36.2219	2315	34.7498	2201	36.6508	2696	36.7293	2735	42.5101	2749	44.0538	2708	42.1991	3351	46.5994	2736	43.3987	2227	34.9477	2547	36.1601	2323	44.5894	2371	43.7781	2490	47.496	2794	40.6818	2672	40.346	2822	41.8615	3062	46.9291	2700	44.7783	2811	38.4737	3661
CJI97_000682	4017	83.4795	4244	77.7147	2806	55.4557	6079	128.451	6463	123.015	6055	117.395	5031	108.206	7146	125.745	4397	88.2725	2601	53.8373	4030	81.1136	1507	27.0678	4436	90.8839	6097	123.58	5711	104.724	2146	53.2043	1953	46.576	1389	34.2211	4585	86.2278	3525	68.7476	2121	40.6381	1223	24.2102	1131	24.227	1495	26.4289	5407
CJI97_000683	3815	269.743	3925	244.537	4402	295.997	3418	245.728	3892	252.043	4118	271.644	3317	242.729	4058	242.95	3501	239.133	2978	209.723	3197	218.932	2705	165.305	2946	205.355	3315	228.609	3449	215.182	3550	299.449	3709	300.95	3992	334.627	3647	233.358	3005	199.398	3148	205.213	4986	335.816	4023	293.201	5402	324.915	3764
CJI97_000684	301	22.7963	311	20.7543	224	16.1334	395	30.4174	417	28.9254	349	24.6593	293	22.966	344	22.06	269	19.6808	223	16.8216	295	21.6387	176	11.5205	278	20.7568	318	23.4898	329	21.9863	145	13.101	147	12.7761	87	7.81144	266	18.231	194	13.7886	124	8.65833	103	7.43068	83	6.47942	117	7.53778	278
CJI97_000685	637	20.4436	763	21.577	666	20.3269	419	13.6728	745	21.8987	538	16.1086	730	24.2471	863	23.4518	1013	31.4064	1086	34.7146	1037	32.2334	1374	38.1123	868	27.4634	724	22.6626	875	24.7789	646	24.7337	640	23.571	579	22.0297	665	19.3138	766	23.071	787	23.2866	568	17.3644	760	25.1415	833	22.7416	921
CJI97_000686	99	3.36205	90	2.69315	47	1.51791	114	3.93641	130	4.0435	123	3.89701	120	4.21764	218	6.26865	169	5.5443	108	3.65306	159	5.2297	86	2.52423	129	4.31893	249	8.24751	195	5.84333	27	1.09388	24	0.935323	25	1.00652	71	2.18201	76	2.42216	73	2.28563	8	0.258793	30	1.05015	27	0.779996	255
CJI97_000687	1439	62.4627	1011	38.6688	1102	45.4907	1204	53.1389	1227	48.7809	1826	73.9467	1856	83.3792	2043	75.0891	1176	49.3127	954	41.2452	1377	57.8902	649	24.3482	1218	52.1224	967	40.9394	1144	43.8171	1068	55.3057	965	48.0694	659	33.9125	1663	65.3255	1394	56.7862	988	39.5395	946	39.1151	846	37.8521	898	33.1586	2286
CJI97_000688	8544	143.463	8526	126.146	7230	115.451	7812	133.372	8579	131.935	8645	135.425	10959	190.444	13681	194.511	11574	187.738	12943	216.46	12857	209.087	13887	201.534	12568	208.047	11265	184.486	13554	200.818	6886	137.938	6952	133.958	7613	151.547	7697	116.958	7821	123.242	8729	135.131	8047	128.708	9103	157.551	10180	145.407	14024
CJI97_000689	891	32.4502	1104	35.429	951	32.9383	726	26.8845	849	28.32	578	19.6393	1000	37.6929	1358	41.8782	1307	45.984	1297	47.0484	1271	44.8328	1597	50.2697	1227	44.0556	959	34.0653	1299	41.7452	729	31.6742	697	29.1309	800	34.5417	721	23.7632	828	28.3003	867	29.1121	858	29.766	682	25.6026	935	28.9675	1259
CJI97_000690	322	13.8772	362	13.7469	361	14.7957	267	11.7	424	16.7363	339	13.6303	338	15.0759	396	14.4508	326	13.5724	420	18.0286	458	19.1171	472	17.5813	358	15.2106	347	14.5858	430	16.3521	335	17.2239	296	14.6393	269	13.744	355	13.8454	285	11.5269	272	10.8076	248	10.181	258	11.4611	279	10.2285	453
CJI97_000691	780	23.4528	1096	29.0375	1124	32.1401	512	15.6529	986	27.1533	550	15.4284	956	29.7493	975	24.8229	1064	30.9053	1331	39.8605	1216	35.4115	1825	47.4269	1184	35.0969	820	24.0474	938	24.8863	1172	42.0403	1340	46.2366	1154	41.1357	1435	39.0465	1216	34.3126	1197	33.1824	1056	30.2452	1144	35.4557	1056	27.0099	1555
CJI97_000692	1062	15.465	1231	15.7955	964	13.35	1396	20.6698	1468	19.5793	1352	18.3679	1251	18.8539	1574	19.4079	1130	15.8962	1018	14.7651	1173	16.5437	881	11.0882	1296	18.6058	1407	19.9836	1604	20.6104	810	14.0718	819	13.6864	613	10.5828	1209	15.9324	1048	14.3221	722	9.69341	591	8.19796	550	8.25558	627	7.76698	1810
CJI97_000693	1383	120.352	1689	129.513	1263	104.524	1646	145.643	2126	169.45	2243	182.104	1841	165.808	2757	203.151	2114	177.717	1473	127.673	1815	152.975	2100	157.948	1703	146.105	2465	209.22	2164	166.168	1300	134.963	1265	126.33	1469	151.554	1794	141.282	1687	137.774	1519	121.872	1935	160.401	1211	108.627	1576	116.667	1802
CJI97_000694	6416	107.432	7084	104.52	5875	93.5533	7403	126.039	8112	124.407	7235	113.023	5732	99.3337	7395	104.847	5663	91.6027	5202	86.7572	5651	91.6445	4807	69.5675	5742	94.7875	6609	107.935	6990	103.277	4179	83.4798	4406	84.6636	3540	70.2728	6260	94.8582	5531	86.9149	5032	77.6829	3469	55.3309	3831	66.1215	4492	63.9838	7350
CJI97_000695	8196	441.529	9197	436.569	7100	363.744	6808	372.909	7430	366.599	7702	387.096	6073	338.595	6820	311.093	7157	372.46	5895	316.304	6248	325.993	5759	268.143	6351	337.3	5812	305.377	5763	273.945	5908	379.696	6566	405.919	6588	420.75	6248	304.599	5758	291.104	6233	309.577	9014	462.56	6301	349.886	9731	445.937	8451
CJI97_000696	6725	148.448	8685	168.928	7985	167.625	4020	90.2266	6597	133.375	4948	101.899	8746	199.807	9085	169.807	10233	218.211	11958	262.909	11415	244.044	16879	322.026	10729	233.485	8260	177.835	9935	193.512	6297	165.827	6835	173.142	7670	200.72	8197	163.745	8262	171.154	9716	197.735	10806	227.217	7867	178.999	10043	188.584	12552
CJI97_000697	188	6.95897	336	10.9591	222	7.81485	588	22.1305	595	20.172	546	18.8555	250	9.57739	399	12.5057	254	9.08264	223	8.22161	288	10.325	142	4.54295	347	12.6629	333	12.0223	330	10.7785	208	9.18522	189	8.02843	158	6.93359	245	8.20698	172	5.97497	114	3.89051	230	8.10977	99	3.77731	64	2.01524	364
CJI97_000698	527	33.5883	579	32.5167	515	31.2152	647	41.9284	778	45.4154	788	46.8556	609	40.1712	793	42.7956	542	33.3709	431	27.3602	580	35.8028	281	15.4791	705	44.298	908	56.444	835	46.9593	522	39.6905	502	36.7167	369	27.8816	762	43.9504	569	34.0338	329	19.3325	549	33.3306	420	27.5922	460	24.9399	1146
CJI97_000699	488	39.4337	596	42.4369	429	32.9675	576	47.3257	581	43.0001	586	44.1777	571	47.7534	761	52.0693	498	38.8748	486	39.1155	577	45.158	311	21.7205	770	61.3417	738	58.1646	792	56.4717	338	32.5839	367	34.0327	282	27.0154	508	37.1486	425	32.2298	267	19.8918	387	29.7888	241	20.0736	344	23.6465	1044
CJI97_000700	10	0.983736	30	2.60045	27	2.52594	21	2.10051	28	2.52279	20	1.83555	19	1.93442	29	2.4156	21	1.99567	27	2.64549	24	2.28665	13	1.10531	52	5.04312	23	2.20679	20	1.73606	40	4.69437	33	3.72541	17	1.98263	45	4.00609	27	2.49266	5	0.453485	79	7.40285	9	0.9126	4	0.334733	73
CJI97_000701	1486	37.1515	2375	52.3204	1276	30.3381	2900	73.7194	3254	74.511	2255	52.5971	858	22.2006	1493	31.6057	894	21.5917	857	21.3404	1084	26.2481	852	18.4102	1085	26.7427	2011	49.037	2113	46.6138	1076	32.0929	1378	39.5356	1099	32.5738	1678	37.9647	1484	34.8186	1205	27.7753	908	21.624	727	18.7349	646	13.7388	2679
CJI97_000702	609	15.7252	843	19.1803	854	20.9709	1189	31.2166	1292	30.5553	1120	26.9807	1152	30.7858	1693	37.0155	1108	27.6382	1277	32.8423	1541	38.5382	1100	24.5489	1579	40.1955	1943	48.9334	2057	46.8673	1044	32.1601	857	25.3946	665	20.357	938	21.9185	684	16.575	520	12.3793	591	14.5365	299	7.9581	475	10.4335	2212
CJI97_000703	148	18.9994	196	22.1709	187	22.8296	174	22.7118	224	26.3373	136	16.2882	278	36.9353	352	38.2621	271	33.6076	244	31.1983	324	40.284	229	25.4082	277	35.0569	273	34.1817	374	42.3649	137	20.9815	125	18.4149	114	17.3498	187	21.7245	146	17.5894	177	20.9491	136	16.6306	101	13.3647	105	11.4664	281
CJI97_000704	139	11.5413	191	13.9741	219	17.2928	182	15.3652	192	14.6011	190	14.7181	161	13.8352	212	14.9047	166	13.3149	140	11.578	159	12.7864	110	7.89395	208	17.0263	238	19.274	228	16.7044	141	13.9668	153	14.5785	101	9.94202	249	18.7098	167	13.013	146	11.1765	164	12.9711	80	6.84683	112	7.91074	321
CJI97_000705	15610	192.082	17372	188.357	25153	294.343	10238	128.093	12477	140.617	11055	126.911	10694	136.189	12635	131.646	10908	129.664	11858	145.331	11092	132.192	18068	192.157	10461	126.904	9271	111.267	11395	123.724	19219	282.132	19857	280.4	23266	339.406	20653	229.984	23831	275.198	33212	376.784	31578	370.136	31844	403.897	38839	406.547	17457
CJI97_000706	890	26.0674	1308	33.7571	1772	49.3574	1184	35.2603	1332	35.732	1374	37.545	956	28.9791	1090	27.0323	951	26.9079	900	26.2552	911	25.8426	1060	26.8334	1013	29.2506	946	27.0242	960	24.8105	1320	46.1233	1309	43.9976	1078	37.4318	1191	31.5682	1016	27.9268	845	22.8181	1219	34.0098	860	25.9637	1090	27.1578	1285
CJI97_000707	1272	21.0074	1455	21.1738	938	14.7322	1293	21.7125	1595	24.1264	1205	18.5665	1185	20.2546	1599	22.3606	1232	19.6557	1177	19.361	1291	20.6501	1158	16.5294	1276	20.7756	1271	20.4732	1481	21.5823	728	14.3435	733	13.8922	536	10.4946	1085	16.2161	946	14.6621	727	11.0697	467	7.34676	407	6.92851	473	6.64517	1498
CJI97_000708	370	14.4963	483	16.6744	376	14.0095	376	14.9785	595	21.3509	491	17.9471	365	14.8002	432	14.3313	439	16.6154	447	17.4432	438	16.6203	414	14.019	505	19.5058	415	15.8583	416	14.3815	368	17.2005	414	18.6138	341	15.8388	463	16.4159	383	14.0823	361	13.0399	316	11.7933	355	14.3365	370	12.3315	694
CJI97_000709	69	11.3541	79	11.4546	70	10.9542	70	11.7119	89	13.4134	116	17.8082	87	14.8164	84	11.7039	80	12.717	85	13.9312	86	13.7061	76	10.8088	114	18.4938	105	16.8518	130	18.8757	65	12.7601	52	9.81948	76	14.8262	77	11.4663	69	10.6555	58	8.79925	85	13.3234	71	12.0426	102	14.2779	140
CJI97_000710	87	5.54494	156	8.76097	98	5.93997	181	11.7296	233	13.6013	144	8.56245	146	9.63054	184	9.92988	141	8.68137	129	8.18903	151	9.32106	74	4.07635	149	9.36227	195	12.1218	214	12.0351	265	20.1494	155	11.3368	100	7.55599	217	12.5161	167	9.98883	105	6.16995	247	14.9957	81	5.32136	107	5.80125	243
CJI97_000711	876	22.4593	1057	23.879	874	21.31	1403	36.5742	1479	34.73	1057	25.2827	1285	34.0969	1691	36.7099	1239	30.687	1079	27.5536	1240	30.791	1093	24.22	1288	32.5555	1393	34.8335	1625	36.7622	761	23.2763	779	22.9198	551	16.7478	906	21.0208	706	16.987	465	10.9915	590	14.4091	499	13.1872	685	14.9397	1418
CJI97_000712	1822	105.704	2106	107.659	1096	60.469	2979	175.727	3654	194.158	3843	208.003	2168	130.173	2979	146.339	2024	113.434	1149	66.3936	1638	92.0378	879	44.075	2064	118.051	3318	187.747	3206	164.12	986	68.2429	1075	71.5701	894	61.4884	1872	98.2828	1149	62.5578	377	20.165	1926	106.437	712	42.5776	1214	59.9128	2533
CJI97_000713	32	1.11389	26	0.797472	21	0.695173	25	0.884828	35	1.11585	30	0.974253	37	1.33295	52	1.53266	45	1.5132	13	0.450714	30	1.0114	6	0.180512	35	1.2011	46	1.56173	57	1.75075	9	0.373744	4	0.159784	13	0.536476	42	1.32304	18	0.588011	13	0.417206	18	0.596841	6	0.21528	4	0.118444	40
CJI97_000714	250	33.77	296	35.2316	300	38.5384	201	27.6066	387	47.8793	247	31.1276	247	34.5309	317	36.2576	221	28.8386	229	30.81	276	36.1086	231	26.969	383	51.0044	373	49.1422	348	41.479	317	51.0845	273	42.319	280	44.8397	423	51.7085	354	44.8761	237	29.5158	308	39.631	190	26.4548	241	27.6929	556
CJI97_000715	302	4.52518	386	5.09643	358	5.10144	532	8.10526	621	8.52249	474	6.62621	625	9.69235	773	9.80748	540	7.81653	578	8.62624	613	8.89611	434	5.62058	722	10.6656	666	9.73325	715	9.4535	322	5.75604	352	6.05276	232	4.12127	604	8.19023	421	5.92013	216	2.98399	447	6.38014	241	3.72225	243	3.09738	814
CJI97_000716	1602	315.189	1875	325.057	1452	271.679	1450	290.07	1408	253.721	1730	317.55	1100	223.986	1288	214.572	1454	276.353	1135	222.417	1222	232.857	1055	179.4	1160	225.001	1203	230.849	1121	194.613	934	219.227	1130	255.134	1133	264.273	1426	253.897	1206	222.677	1250	226.742	1364	255.632	1165	236.262	1601	267.953	1591
CJI97_000717	5844	316.709	6942	331.5	7743	399.061	4536	249.948	5960	295.829	5286	267.26	5192	291.209	6306	289.369	6194	324.274	6471	349.29	6229	326.948	8959	419.634	5848	312.446	5291	279.667	5987	286.297	6781	438.412	7027	437.02	8265	531.014	7450	365.373	7656	389.378	8747	437.042	12276	633.724	8812	492.248	11980	552.289	7579
CJI97_000718	15089	257.419	19433	292.126	16349	265.248	9353	162.24	14617	228.394	11251	179.073	20039	353.815	21786	314.707	23043	379.762	24913	423.323	22351	369.308	33495	493.881	22097	371.648	18304	304.566	22892	344.605	12784	260.187	13591	266.081	13155	266.064	19603	302.645	19930	319.086	20084	315.897	14902	242.169	16004	281.429	15124	219.486	14965
CJI97_000719	1118	32.1216	1391	35.2154	1302	35.5752	1121	32.7482	1438	37.8408	1215	32.5679	1101	32.7388	1327	32.2831	1278	35.4713	1265	36.2002	1275	35.4794	1656	41.1223	1336	37.8425	1191	33.375	1345	34.0985	1111	38.081	1132	37.3236	1100	37.4681	1360	35.361	1396	37.641	1415	37.4823	1408	38.5347	1091	32.3102	1464	35.7813	1633
CJI97_000720	365	22.0226	473	25.147	411	23.5829	511	31.3489	621	34.3172	468	26.3438	517	32.2838	743	37.9588	472	27.5111	503	30.2279	511	29.8611	497	25.9175	536	31.8828	531	31.2481	558	29.7075	330	23.7535	355	24.5802	239	17.0957	509	27.7922	404	22.8758	266	14.7969	239	13.7362	204	12.6872	328	16.8348	500
CJI97_000721	189	4.5073	238	5.00128	146	3.31122	396	9.60231	368	8.03799	393	8.74389	381	9.40371	535	10.8033	333	7.67167	287	6.81712	351	8.10722	228	4.69949	330	7.75864	471	10.9554	431	9.06962	131	3.72704	131	3.58515	84	2.37491	260	5.61123	246	5.50566	119	2.61647	151	3.43024	91	2.23695	104	2.10983	414
CJI97_000722	282	19.4825	327	19.9064	317	20.8274	238	16.7185	326	20.628	351	22.6235	253	18.0899	269	15.736	300	20.022	339	23.327	290	19.4045	254	15.1667	309	21.046	265	17.8565	258	15.7279	251	20.6875	256	20.2963	211	17.2819	325	20.3193	249	16.1441	214	13.6309	209	13.7542	277	19.7258	262	15.3977	429
CJI97_000723	8	0.664247	15	1.09744	6	0.473774	9	0.759816	20	1.52095	5	0.387318	9	0.773396	18	1.2655	12	0.962525	6	0.496199	8	0.64334	10	0.717632	13	1.06414	8	0.647864	18	1.31877	8	0.792444	10	0.952843	13	1.27967	13	0.976817	7	0.545454	12	0.918619	14	1.10729	12	1.02702	6	0.42379	11
CJI97_000725	1264	154.59	1351	145.593	1290	150.039	1047	130.199	1364	152.79	1208	137.835	444	56.2001	705	73.0083	539	63.6817	569	69.3125	526	62.3061	692	73.148	513	61.8542	741	88.3908	775	83.636	998	145.614	1286	180.492	1302	188.781	957	105.92	1026	117.761	1334	150.42	1362	158.674	1346	169.683	1515	157.618	1540
CJI97_000726	3023	45.2968	3738	49.3535	3492	49.7604	3298	50.2465	3791	52.027	2929	40.9455	2845	44.1196	3654	46.3603	3101	44.8872	3011	44.9371	3014	43.7404	3338	43.2292	3019	44.5974	3084	45.0711	3661	48.4045	2875	51.3932	3034	52.1707	2746	48.7802	2792	37.8595	2860	40.2175	2833	39.1372	2687	38.3522	2770	42.7828	3188	40.6356	4137
CJI97_000727	1071	26.7761	1468	32.3395	1185	28.1745	1364	34.6735	1965	44.9951	1372	32.0014	960	24.8398	1226	25.9535	1120	27.05	1161	28.9104	1086	26.2965	1409	30.446	1168	28.7884	969	23.6285	926	20.428	1085	32.3613	1194	34.2565	946	28.039	1351	30.5663	1057	24.8001	947	21.8284	1026	24.4342	856	22.0593	1195	25.4147	1664
CJI97_000728	1394	252.324	1438	229.353	752	129.448	1659	305.329	1448	240.055	2162	365.098	1190	222.927	1724	264.23	1131	197.765	613	110.515	989	173.382	627	98.0902	1083	193.26	1505	265.697	1367	218.334	755	163.035	634	131.694	597	128.11	1296	212.291	953	161.886	346	57.7413	1049	180.869	439	81.9069	837	128.879	1299
CJI97_000729	1323	98.1446	1299	84.9112	942	66.4566	2267	170.995	1953	132.695	1989	137.657	906	69.5592	1342	84.2961	704	50.451	669	49.4307	739	53.096	361	23.146	1004	73.4273	1592	115.187	1830	119.788	701	62.0388	810	68.9561	503	44.2372	1923	129.097	1525	106.169	923	63.128	488	34.4841	578	44.1971	593	37.4215	2391
CJI97_000730	1195	28.8405	1558	33.1323	2236	51.3201	1878	46.0847	2007	44.3637	1879	42.3077	1072	26.7762	1498	30.6123	1113	25.949	1243	29.8793	1228	28.7041	1331	27.7635	1194	28.409	1365	32.1308	1695	36.0962	1693	48.7451	1872	51.8469	1526	43.662	1523	33.2633	1384	31.3467	1621	36.0688	1633	37.5417	1466	36.4694	1391	28.5576	1564
CJI97_000731	1704	78.0852	2095	84.5926	1655	72.1236	1965	91.5562	2117	88.8516	2246	96.0211	2076	98.4569	2842	110.274	2369	104.871	2362	107.806	2643	117.302	3146	124.6	2810	126.947	3041	135.916	2719	109.942	1351	73.8572	1472	77.4085	1112	60.4112	1937	80.3265	1841	79.1723	1521	64.2603	1300	56.7461	1237	58.429	1390	54.1843	3100
CJI97_000732	330	5.91996	428	6.76548	389	6.63644	614	11.1995	726	11.9285	579	9.69039	486	9.02321	701	10.6481	478	8.28369	402	7.18283	554	9.62555	247	3.82969	563	9.95705	703	12.3003	688	10.8906	348	7.44771	379	7.80236	247	5.2531	505	8.19835	332	5.58938	239	3.95291	287	4.90434	190	3.51333	260	3.96769	607
CJI97_000733	524	26.7177	577	25.9235	395	19.1534	486	25.1959	609	28.4401	588	27.9707	311	16.4115	389	16.7945	353	17.3874	346	17.5715	388	19.1606	334	14.7189	404	20.308	397	19.743	387	17.4115	338	20.56	353	20.655	243	14.6889	401	18.503	392	18.7575	324	15.231	316	15.3479	263	13.8224	379	16.4387	596
CJI97_000734	4572	89.5634	4644	80.1615	3532	65.7999	4664	92.8985	5752	103.202	5264	96.205	3700	75.0146	4617	76.583	3227	61.0681	2980	58.144	3546	67.2781	2823	47.7966	3235	62.4764	3775	72.1266	4281	73.9991	2853	66.6753	3084	69.3298	2370	55.041	3682	65.2737	3172	58.3146	2404	43.4183	2851	53.2004	2537	51.2277	3897	64.9403	4375
CJI97_000735	58	6.77318	122	12.5538	112	12.4384	86	10.2115	160	17.1131	81	8.82485	97	11.7235	136	13.4478	98	11.0556	88	10.2356	94	10.6317	70	7.0652	149	17.1541	109	12.415	98	10.0983	135	18.8078	88	11.7931	90	12.4601	143	15.1123	90	9.86341	67	7.21363	164	18.2432	67	8.0649	67	6.65578	195
CJI97_000736	2591	31.2036	2727	28.9382	1784	20.4321	3477	42.5763	3929	43.3376	3511	39.4481	3183	39.6729	4035	41.1462	2868	33.3663	2511	30.1196	3239	37.7797	1956	20.3595	2943	34.9418	2936	34.4864	3670	38.9996	1514	21.7521	1497	20.6891	1184	16.9045	2513	27.388	2232	25.2262	1650	18.3204	1335	15.3148	1112	13.8039	1797	18.4096	3957
CJI97_000737	1699	27.1671	1940	27.3339	1224	18.6128	2257	36.6951	2700	39.542	2124	31.6856	1382	22.8706	1914	25.9143	1636	25.2711	1520	24.2079	1610	24.9337	1433	19.8042	1642	25.8845	1665	25.9668	1818	25.6508	914	17.4355	1139	20.9004	736	13.9522	1512	21.8792	1399	20.9936	1139	16.7914	842	12.8249	715	11.7846	983	13.371	2375
CJI97_000738	3967	114.34	4809	122.135	4045	110.876	4311	126.34	4614	121.803	4050	108.905	3825	114.101	4815	117.512	4044	112.6	3798	109.033	4102	114.51	3639	90.6526	4413	125.397	4072	114.472	4564	116.075	3110	106.939	2970	98.2369	2661	90.9275	4443	115.889	3843	103.951	3125	83.0426	2654	72.867	2944	87.465	3170	77.724	4901
CJI97_000739	242	10.7891	274	10.7639	151	6.40218	326	14.7779	441	18.0075	377	15.6808	216	9.96652	345	13.0238	259	11.1548	204	9.05868	268	11.5722	181	6.97446	350	15.3835	363	15.7845	298	11.7231	174	9.25461	146	7.46973	113	5.97258	283	11.4179	218	9.12109	126	5.17911	201	8.5361	83	3.81424	88	3.33743	352
CJI97_000740	736	29.4738	986	34.7924	1180	44.9387	986	40.1477	1408	51.6423	1098	41.0221	839	34.7728	1083	36.7227	891	34.4688	942	37.5728	968	37.5443	1090	37.7265	1067	42.1249	995	38.8629	1127	39.8234	1003	47.9179	1025	47.1046	802	38.0755	1359	49.2501	1285	48.2927	1181	43.6036	1031	39.3287	932	38.471	974	33.18	1358
CJI97_000741	184	7.30381	191	6.68058	1830	69.0817	1150	46.4147	1253	45.5541	805	29.8116	48	1.97193	165	5.5458	37	1.41881	25	0.988407	47	1.80692	57	1.95555	70	2.73934	175	6.77523	192	6.72496	964	45.6507	896	40.8151	622	29.2709	118	4.23881	63	2.34689	81	2.96436	873	33.0095	922	37.7244	578	19.5173	109
CJI97_000742	349	22.481	562	31.8989	361	22.1145	370	24.2336	573	33.8057	399	23.9784	215	14.3334	271	14.7811	261	16.2413	303	19.44	237	14.7859	342	19.0405	257	16.3208	263	16.5234	240	13.6414	283	21.7478	351	25.9465	249	19.0153	336	19.5866	272	16.4429	251	14.9066	308	18.8988	237	15.7361	270	14.7949	427
CJI97_000743	539	13.131	689	14.7903	801	18.5575	546	13.5247	801	17.8725	619	14.0688	567	14.2959	678	13.9857	579	13.6263	650	15.7719	630	14.8648	703	14.8021	604	14.5065	517	12.2844	554	11.909	654	19.0074	743	20.772	684	19.755	588	12.9633	542	12.3916	610	13.701	931	21.6048	630	15.82	817	16.9312	845
CJI97_000744	206	13.3647	329	18.8078	160	9.87171	193	12.7314	396	23.5306	146	8.83695	267	17.9276	247	13.5687	289	18.1126	250	16.1546	319	20.0444	213	11.9435	389	24.8805	261	16.5153	263	15.0558	233	18.0338	222	16.5282	190	14.6137	319	18.7289	217	13.2121	124	7.41699	257	15.8825	107	7.15543	136	7.50569	559
CJI97_000747	171	6.31679	210	6.83548	157	5.51544	296	11.1178	328	11.0974	256	8.82262	270	10.3225	395	12.3551	256	9.13548	247	9.08786	300	10.7333	171	5.45956	311	11.326	363	13.0786	366	11.9299	147	6.47823	149	6.31638	111	4.86113	292	9.76142	241	8.35482	142	4.83618	161	5.66525	92	3.50306	115	3.61375	345
CJI97_000748	8	1.66444	9	1.64994	7	1.38502	5	1.05773	10	1.90556	21	4.07619	7	1.50728	10	1.76167	17	3.41678	5	1.03612	15	3.02259	6	1.07892	5	1.02557	19	3.85554	19	3.48809	3	0.744624	9	2.14883	4	0.986622	6	1.12969	6	1.17152	3	0.575456	1	0.198185	2	0.428911	3	0.530955	6
CJI97_000749	7068	91.3829	8433	96.0726	10048	123.546	7278	95.6767	7870	93.1941	6271	75.6419	6968	93.2387	9297	101.779	7456	93.1248	6582	84.7599	7294	91.3365	7149	79.8868	7710	98.2742	8431	106.317	9727	110.97	7342	113.246	7829	116.16	7490	114.806	10813	126.516	10566	128.203	11177	133.232	9874	121.606	8770	116.877	12004	132.024	13484
CJI97_000750	1071	84.2865	1304	90.4264	1407	105.304	2272	181.804	2009	144.808	2231	163.804	1039	84.626	1495	99.6226	1280	97.3127	1030	80.7366	1134	86.4355	916	62.3054	1006	78.0519	1283	98.4803	1502	104.303	868	81.4942	975	88.0551	783	73.054	1223	87.1014	1125	83.0885	1149	83.3686	1079	80.8878	1195	96.9384	1325	88.7041	1120
CJI97_000751	1608	47.4039	1890	49.0952	1413	39.6142	2206	66.1241	2305	62.2364	2133	58.6646	1567	47.8098	2280	56.913	1721	49.0117	1623	47.6553	1641	46.854	1529	38.958	1701	49.4367	1841	52.9342	1821	47.3691	1096	38.5458	1183	40.0216	884	30.8954	1299	34.6551	1159	32.065	1040	28.2667	888	24.9364	799	24.2792	954	23.9241	1809
CJI97_000752	362	16.8444	476	19.5165	399	17.6563	738	34.9164	817	34.8188	819	35.554	751	36.1665	982	38.6907	733	32.949	633	29.3369	751	33.8452	667	26.8247	738	33.8548	871	39.5293	848	34.8177	229	12.7122	272	14.5244	185	10.2054	509	21.4336	392	17.118	352	15.1009	353	15.6464	280	13.4296	309	12.2311	663
CJI97_000753	1587	34.1568	1746	33.1127	1315	26.9158	3771	82.5245	3539	69.7632	3334	66.9458	1996	44.4611	3194	58.2081	1964	40.835	1519	32.5629	2097	43.7129	1260	23.4386	2263	48.0178	3175	66.6497	3024	57.43	1050	26.9605	1212	29.9354	835	21.3059	1511	29.4303	1255	25.3492	752	14.9222	952	19.5178	689	15.2855	967	17.7046	2365
CJI97_000754	1118	31.6197	1424	35.4875	1485	39.9414	1342	38.5918	1838	47.611	1457	38.4444	1294	37.8765	1604	38.4122	1285	35.1084	1216	34.2542	1456	39.883	1291	31.5576	1396	38.9241	1389	38.3154	1672	41.7263	1326	44.7403	1325	43.0045	1051	35.2397	1448	37.0608	1285	34.1067	1176	30.6646	1116	30.0659	1055	30.7559	1008	24.2514	1990
CJI97_000755	30	1.15291	38	1.28679	55	2.0101	40	1.56301	82	2.88625	60	2.15122	33	1.31253	49	1.59448	42	1.55925	41	1.56936	57	2.12159	15	0.498228	75	2.84154	44	1.64923	37	1.25468	48	2.20067	50	2.20509	40	1.82242	78	2.71269	36	1.29837	31	1.09838	64	2.34287	33	1.30722	28	0.915362	84
CJI97_000756	538	26.038	609	25.9712	295	13.5777	1379	67.8602	1338	59.3098	1521	68.677	965	48.3361	1463	59.9539	653	30.5302	330	15.9075	551	25.8278	195	8.15682	723	34.4969	1356	64.0087	1079	46.079	414	23.9036	328	18.2171	309	17.7295	959	42.0023	640	29.0686	183	8.16564	303	13.9688	75	3.7415	131	5.39331	541
CJI97_000757	212	6.4602	222	5.96091	210	6.08569	119	3.68708	140	3.90736	117	3.32624	57	1.79765	96	2.47702	76	2.23725	53	1.60861	61	1.80032	50	1.31687	63	1.89264	65	1.93187	81	2.17797	84	3.05371	66	2.308	46	1.66181	101	2.78523	84	2.4022	50	1.40473	75	2.17703	53	1.66474	45	1.16649	124
CJI97_000758	2797	207.491	3091	202.048	4068	286.991	1906	143.766	2950	200.435	2705	187.211	2582	198.236	2952	185.426	2730	195.641	2637	194.841	2789	200.385	2973	190.618	3054	223.353	2651	191.81	2970	194.411	3589	317.628	3441	292.936	3894	342.465	4710	316.197	4475	311.544	4223	288.83	5836	412.396	4895	374.299	5121	323.162	5373
CJI97_000759	388	14.1881	459	14.7895	676	23.5081	481	17.8839	527	17.6501	591	20.1621	396	14.9867	611	18.9182	472	16.6734	522	19.0119	513	18.1685	642	20.2903	519	18.7101	556	19.8299	668	21.5538	541	23.6008	563	23.6255	551	23.8867	591	19.5573	645	22.1346	795	26.8023	617	21.4916	590	22.2384	616	19.1616	570
CJI97_000760	1213	29.0426	1416	29.8736	1442	32.8337	1089	26.5111	1308	28.6832	1068	23.8563	1061	26.2911	1197	24.2671	1016	23.4995	1082	25.8028	1131	26.2269	1117	23.1148	1111	26.2244	1100	25.6875	1186	25.0563	1015	28.9921	1040	28.5752	1010	28.6688	1126	24.3974	1064	23.9076	951	20.9927	1230	28.0526	1057	26.0861	1227	24.9907	1490
CJI97_000761	980	78.1442	1295	90.9891	865	65.5944	660	53.5107	1279	93.4085	828	61.5968	922	76.0888	1063	71.7715	1064	81.9602	970	77.0383	968	74.7578	1210	83.3907	1133	89.0671	898	69.8395	828	58.2583	807	76.7684	929	85.0095	871	82.3384	1092	78.7994	982	73.4856	921	67.7087	908	68.9683	867	71.2606	915	62.0656	1258
CJI97_000762	889	139.927	881	122.187	772	115.557	698	111.707	831	119.797	1076	158.004	582	94.8071	650	86.6284	541	82.2596	424	66.4705	429	65.3983	362	49.2457	483	74.9485	586	89.9602	536	74.4424	595	111.726	525	94.8286	470	87.7021	798	113.666	700	103.399	615	89.2458	441	66.1196	528	85.6628	674	90.2439	1016
CJI97_000763	1011	31.7706	1321	36.5785	852	25.4621	832	26.5842	1296	37.3013	869	25.4772	622	20.2294	929	24.7194	892	27.0788	773	24.1946	735	22.3703	978	26.5628	865	26.7983	859	26.3282	825	22.8762	714	26.7677	831	29.9679	676	25.1845	852	24.2294	773	22.7968	824	23.8735	555	16.6135	534	17.2972	562	15.0234	1281
CJI97_000765	27064	1475.54	31833	1529.27	18503	959.358	24966	1383.99	29103	1453.25	30706	1561.85	24896	1404.78	32770	1512.81	30472	1604.91	23520	1277.2	26704	1410.08	24094	1135.35	26924	1447.15	32759	1741.98	31888	1534.06	12956	842.69	14392	900.453	14522	938.638	25515	1258.88	24975	1277.86	21191	1065.18	14767	766.909	12750	716.52	16264	754.302	30775
CJI97_000766	3222	85.7656	3463	81.2249	3339	84.5248	3122	84.498	3808	92.8388	3114	77.3328	3363	92.6475	4290	96.6926	3611	92.8551	4190	111.088	4345	112.018	5099	117.31	3353	87.991	3386	87.908	4349	102.149	3341	106.097	3613	110.366	3515	110.924	3083	74.2662	3320	82.9365	3322	81.527	2855	72.3913	3239	88.8706	2972	67.297	5029
CJI97_000767	832	37.0931	999	39.2451	852	36.1235	1032	46.7817	904	36.9134	951	39.5556	1244	57.3998	1385	52.284	1160	49.9596	738	32.7711	994	42.9207	609	23.4666	1191	52.3479	1341	58.3114	1233	48.5054	812	43.1882	860	43.9998	673	35.5712	434	17.5102	399	16.6941	211	8.67295	841	35.7157	439	20.1741	528	20.0246	1025
CJI97_000768	554	18.4335	605	17.7379	411	13.0053	656	22.1936	657	20.022	462	14.3416	657	22.6247	856	24.1168	635	20.4109	486	16.1064	675	21.7526	451	12.9699	711	23.323	704	22.8467	781	22.9301	270	10.7177	326	12.4479	234	9.23054	425	12.7972	346	10.8042	276	8.46683	308	9.76205	238	8.1627	381	10.784	661
CJI97_000769	12851	630.386	13635	589.352	6985	325.849	15976	796.827	19841	891.413	17915	819.869	11581	587.944	13663	567.498	9597	454.775	11738	573.494	13057	620.332	14008	593.892	10580	511.65	9045	432.746	11327	490.277	6215	363.705	7515	423.039	5025	292.227	8633	383.232	9750	448.843	6850	309.795	8586	401.194	6873	347.517	14364	599.384	13331
CJI97_000770	2312	54.1383	2722	56.1635	2234	49.7485	2810	66.9036	3509	75.2568	2756	60.2079	2415	58.5266	2716	53.8512	2459	55.6245	2609	60.8493	2632	59.6916	3033	61.3834	2440	56.3279	2108	48.1439	2917	60.2713	1950	54.4741	2120	56.9684	1798	49.9137	2236	47.3826	2125	46.6977	1979	42.7245	2556	57.0126	2100	50.6869	3133	62.4075	2549
CJI97_000771	86	3.86269	143	5.65948	77	3.28899	248	11.3258	256	10.5312	290	12.152	136	6.32193	165	6.27514	194	8.41752	131	5.8604	163	7.0907	139	5.39595	146	6.46489	153	6.7025	140	5.54851	93	4.98325	70	3.60804	38	2.02343	101	4.10528	62	2.61338	33	1.36653	85	3.63667	40	1.85187	43	1.64293	163
CJI97_000772	1014	77.4437	1688	113.598	1449	105.244	2239	173.871	2320	162.286	2263	161.246	1707	134.928	2905	187.864	1326	97.8324	666	50.6625	1186	87.729	1074	70.8947	1566	117.912	2852	212.448	2432	163.896	1528	139.223	1430	125.333	1244	112.637	1614	111.553	1064	76.2623	210	14.787	2518	183.188	908	71.4815	1567	101.807	1514
CJI97_000773	1149	42.6183	1234	40.3312	1349	47.5849	1451	54.723	1684	57.2089	1644	56.89	1142	43.8392	1728	54.2711	1093	39.1641	1035	38.2368	1188	42.6779	1078	34.5587	1140	41.6868	1330	48.1152	1529	50.0427	1096	48.4982	1161	49.4186	892	39.2243	1172	39.34	1013	35.2619	703	24.0406	722	25.5098	777	29.7069	757	23.8854	1383
CJI97_000774	15391	122.295	17789	124.55	17544	132.572	13021	105.199	15007	109.215	11833	87.7193	15326	126.035	18623	125.297	15858	121.726	16055	127.063	16021	123.294	20261	139.144	14883	116.587	13638	105.693	18142	127.199	14509	137.537	14394	131.252	15118	142.413	16856	121.207	19818	147.782	22884	167.644	15756	119.256	15882	130.079	20026	135.362	21756
CJI97_000775	2704	77.9369	3310	84.0648	2073	56.822	4605	134.956	5096	134.528	5270	141.711	3567	106.404	4976	121.441	3144	87.5407	2183	62.6693	3069	85.673	1837	45.7623	3165	89.9347	4112	115.596	4138	105.241	1936	66.5703	1924	63.639	1308	44.6949	3861	100.709	2796	75.63	1393	37.0171	2882	79.1268	1196	35.5326	1452	35.601	4217
CJI97_000776	6339	130.535	7306	132.567	7993	156.53	7103	148.722	7928	149.526	7598	145.97	6316	134.607	8043	140.241	6659	132.467	6697	137.357	6339	126.427	8250	146.833	6009	121.991	6920	138.985	7600	138.095	7187	176.561	7684	181.583	8158	199.161	7201	134.193	6915	133.635	8706	165.288	8561	167.929	8460	179.572	9592	168.026	7485
CJI97_000777	244	10.4165	379	14.2567	364	14.7779	1002	43.4935	791	30.928	997	39.7085	326	14.4035	460	16.6279	286	11.7947	191	8.12135	278	11.4944	204	7.52701	346	14.5621	373	15.5308	456	17.1772	361	18.3855	331	16.2159	282	14.2723	445	17.1918	375	15.0239	357	14.0512	372	15.1275	201	8.84476	299	10.8583	275
CJI97_000778	5028	141.982	6031	150.064	8409	225.82	5253	150.824	6534	168.991	5616	147.953	7160	209.253	9947	237.837	7517	205.057	8662	243.625	8633	236.108	11691	285.333	7339	204.311	8839	243.442	11628	289.735	6424	216.413	6960	225.543	7383	247.164	9462	241.797	9977	264.398	11916	310.229	8108	218.095	8271	240.744	8148	195.726	6795
CJI97_000779	2051	116.744	2341	117.414	1711	92.6189	2649	153.312	2765	144.148	2922	155.17	1876	110.515	2799	134.903	1974	108.544	1451	82.2624	1777	97.9641	1421	69.9077	1815	101.85	2607	144.732	2294	115.218	1305	88.6172	1360	88.8361	1117	75.3765	2147	110.594	1833	97.9156	1476	77.4586	1313	71.1913	1100	64.5389	1479	71.6138	2327
CJI97_000780	5393	196.019	6235	199.688	6960	240.578	3299	121.92	4728	157.395	3702	125.534	4234	159.271	4576	140.832	4924	172.892	5394	195.273	4939	173.867	7704	242.016	4907	175.833	3661	129.784	3936	126.235	5937	257.438	6099	254.394	6105	263.067	5963	196.138	5786	197.363	6576	220.365	7029	243.362	6573	246.258	7228	223.483	6426
CJI97_000781	1645	63.6233	1904	64.8884	1415	52.046	2741	107.792	2605	92.2791	2529	91.255	2266	90.7047	2666	87.309	1790	66.8797	1308	50.3875	1812	67.8765	1120	37.4395	1966	74.9637	2225	83.9334	1987	67.8118	1314	60.6296	1336	59.2978	992	45.4858	1574	55.0916	1124	40.7978	455	16.2247	2017	74.3104	871	34.7239	1185	38.9878	2031
CJI97_000782	1046	40.9813	1529	52.7851	1097	40.8735	1225	48.7996	1595	57.2348	1380	50.4419	1046	42.4136	1309	43.4253	1198	45.3422	1042	40.6618	1110	42.1199	1158	39.2125	1381	53.3415	1506	57.5484	1407	48.6413	910	42.5338	889	39.9703	619	28.7514	1133	40.1711	984	36.1801	727	26.2605	639	23.8478	537	21.6864	554	18.4639	1843
CJI97_000783	2174	59.6227	2368	57.2247	2048	53.4149	2939	81.9555	2702	67.8708	2585	66.141	2183	61.962	3194	74.1713	2207	58.4717	1572	42.9407	1995	52.9914	1512	35.8398	2406	65.0527	3583	95.8415	3202	77.4873	1480	48.4231	1726	54.3219	1339	43.5358	1999	49.613	1303	33.5364	939	23.7428	1520	39.709	966	27.308	1143	26.666	2438
CJI97_000784	192	6.04407	280	7.76669	284	8.50212	189	6.04946	247	7.12149	122	3.58299	240	7.81915	321	8.55622	194	5.89958	230	7.21142	262	7.98804	286	7.78137	261	8.10002	298	9.14953	312	8.66643	197	7.39832	203	7.33341	193	7.20277	251	7.15043	258	7.62199	191	5.5434	126	3.77826	223	7.23591	144	3.85612	286
CJI97_000785	224	10.2647	195	7.87378	99	4.31434	231	10.7631	187	7.84849	197	8.42215	163	7.73048	133	5.16059	93	4.11693	131	5.97909	168	7.45623	76	3.01006	101	4.56287	218	9.74339	178	7.19741	48	2.62409	66	3.47076	77	4.18315	97	4.02255	141	6.06371	99	4.18262	52	2.26984	64	3.023	67	2.61176	200
CJI97_000786	43	4.71716	35	3.38322	47	4.90332	44	4.90785	41	4.11947	46	4.70791	39	4.42789	65	6.03774	44	4.6629	45	4.91688	43	4.56869	39	3.69776	48	5.19123	67	7.16872	49	4.74314	27	3.53358	55	6.92399	13	1.69071	29	2.87899	21	2.16198	26	2.62966	26	2.71693	30	3.39229	28	2.61294	73
CJI97_000787	1941	38.6083	2409	42.2222	1693	32.0252	2349	47.5077	2563	46.6927	1706	31.6586	2214	45.5777	2911	49.0282	2171	41.7163	1987	39.3656	2170	41.8047	1927	33.1282	2288	44.8671	2202	42.7195	2813	49.3721	1509	35.8082	1490	34.0113	1182	27.8731	2305	41.4912	2056	38.3794	1484	27.2147	1539	29.1599	1062	21.774	1459	24.6871	2824
CJI97_000788	2683	130.199	3038	129.905	2674	123.404	4458	219.965	4425	196.674	4376	198.117	2824	141.831	3846	158.032	2588	121.323	2359	114.02	2874	135.078	2162	90.6786	2716	129.937	3303	156.333	3495	149.655	1975	114.339	2294	127.75	1738	99.9887	3089	135.655	2708	123.326	2156	96.4607	2092	96.7035	1650	82.5337	2508	103.532	3613
CJI97_000789	1706	56.0433	1900	54.9981	1321	41.2694	2867	95.7632	2888	86.8935	2873	88.0517	2410	81.9372	2911	80.9721	2265	71.8793	1951	63.8361	2428	77.251	1651	46.8763	2589	83.8482	3005	96.2816	3182	92.2363	1060	41.5422	1133	42.7126	939	36.5699	2445	72.6865	1817	56.017	1326	40.1608	1000	31.2923	815	27.597	1046	29.2305	2472
CJI97_000790	5511	217.802	6699	233.287	8600	323.229	6906	277.513	7198	260.548	7087	261.307	6555	268.116	8812	294.886	7145	272.787	6856	269.877	7276	278.506	8912	304.416	6826	265.959	9174	353.626	9558	333.315	6448	304.015	6859	311.081	6610	309.703	7655	273.783	7906	293.23	8894	324.072	7197	270.941	7070	288.012	6877	231.201	6781
CJI97_000791	6188	252.269	7364	264.531	6158	238.745	5430	225.081	7037	262.752	6057	230.371	4854	204.801	6313	217.92	5901	232.397	6139	249.273	5726	226.087	7665	270.077	5693	228.808	5085	202.189	5255	189.035	4969	241.669	5454	255.158	4884	236.049	6492	239.509	5932	226.952	5979	224.727	5425	210.672	5456	229.27	6500	225.417	6937
CJI97_000792	1339	70.8681	1583	73.8245	2325	117.024	1129	60.7561	1101	53.3707	1025	50.6118	1383	75.7551	2121	95.0516	1605	82.0609	1311	69.1094	1411	72.3282	2346	107.315	1390	72.5274	1572	81.1479	1740	81.2599	2362	149.138	2540	154.271	2936	184.221	2416	115.717	2279	113.197	3044	148.535	2018	101.738	3469	189.249	1658	74.6473	1666
CJI97_000793	701	41.0635	736	37.9896	870	48.466	1350	80.4077	1155	61.9677	1088	59.4599	616	37.3455	826	40.97	641	36.2733	596	34.7735	638	36.1967	541	27.3903	595	34.3615	646	36.9084	827	42.7465	733	51.2248	641	43.0901	638	44.307	871	46.1728	753	41.3955	713	38.5072	760	42.4077	782	47.2176	808	40.2632	884
CJI97_000794	483	18.0633	496	16.3449	515	18.3163	437	16.6172	557	19.0788	485	16.9219	494	19.1204	493	15.6116	544	19.6535	477	17.7678	552	19.994	519	16.7757	579	21.3475	519	18.931	565	18.6447	472	21.0587	508	21.802	458	20.3063	571	19.3249	499	17.5134	434	14.9642	614	21.8732	488	18.8118	598	19.0244	851
CJI97_000795	661	25.6751	821	28.0998	796	29.4038	592	23.3807	705	25.081	684	24.787	672	27.0146	778	25.5881	689	25.8536	734	28.3969	701	26.3717	758	25.4473	704	26.9588	644	24.3978	720	24.6774	686	31.7887	710	31.6483	660	30.3926	811	28.5076	780	28.4332	661	23.6715	910	33.6701	781	31.2695	927	30.6302	966
CJI97_000796	4301	519.008	4924	523.567	5225	599.614	2656	325.881	4016	443.858	3764	423.752	3938	491.813	4264	435.683	4234	493.568	5628	676.431	5236	611.949	5660	590.314	4720	561.519	3505	412.522	4700	500.449	4840	696.769	4701	650.994	4798	686.403	5258	574.19	5444	616.514	5222	580.973	5494	631.52	5946	739.588	5658	580.801	5457
CJI97_000797	383	12.2918	313	8.85138	258	7.8744	557	18.176	659	19.3708	604	18.0847	763	25.3432	867	23.5605	594	18.416	1694	54.1496	1446	44.9465	1541	42.7446	1205	38.126	1134	35.4964	1762	49.8977	296	11.3331	258	9.50207	375	14.268	599	17.397	589	17.74	666	19.7063	393	12.0144	468	15.4818	381	10.4016	793
CJI97_000798	318	9.72303	433	11.6657	383	11.1366	255	7.92758	432	12.0977	310	8.84288	330	10.4426	414	10.7182	424	12.5237	433	13.1864	431	12.7633	483	12.7639	370	11.153	323	9.63233	544	14.6768	404	14.7365	474	16.6316	476	17.2542	331	9.15867	325	9.32563	377	10.6275	516	15.0286	365	11.5034	433	11.2622	411
CJI97_000799	2231	127.793	2545	128.454	1637	89.174	3304	192.431	3840	201.459	3612	193.025	3456	204.881	4849	235.185	3396	187.918	2987	170.415	3688	204.602	2855	141.344	3690	208.378	4661	260.401	5144	259.996	1492	101.957	1517	99.7186	1409	95.6828	2499	129.54	2211	118.855	1609	84.9727	1977	107.872	1346	79.472	2034	99.1105	4131
CJI97_000800	1276	38.2393	1104	29.1526	756	21.5457	1075	32.7562	1365	37.466	1543	43.1403	8840	274.177	9847	249.869	9799	283.682	11543	344.542	10596	307.547	15694	406.495	9832	290.481	8852	258.735	10472	276.915	432	15.4448	320	11.005	457	16.2364	1069	28.9913	1162	32.6803	1189	32.8515	789	22.5232	704	21.7466	812	20.7002	1657
CJI97_000801	3936	147.504	4349	143.611	3705	132.044	4329	164.954	4284	147.043	4629	161.843	3908	151.574	5145	163.261	4317	156.287	3004	112.128	3713	134.767	3057	99.0162	4085	150.924	4635	169.416	4734	156.543	3039	135.868	2857	122.869	2627	116.714	5491	186.222	4895	172.156	4020	138.896	2926	104.452	3105	119.942	3682	117.38	5198
CJI97_000802	384	59.4075	624	85.0637	376	55.3196	287	45.1459	440	62.346	265	38.2485	289	46.273	342	44.8007	380	56.7917	358	55.1643	384	57.5377	514	68.7282	311	47.4338	346	52.2085	366	49.963	323	59.6144	396	70.3051	389	71.3467	411	57.5416	527	76.514	506	72.1731	342	50.3999	324	51.6672	295	38.8233	528
CJI97_000803	2901	212.592	3635	234.722	3564	248.38	2840	211.614	3182	213.572	2792	190.885	3745	284.034	4333	268.866	3999	283.101	4096	298.967	3797	269.495	4885	309.404	4182	302.135	3689	263.671	4169	269.58	2774	242.518	2956	248.591	2711	235.528	3686	244.447	3472	238.781	3271	221.001	2744	191.548	3459	261.282	2670	166.445	3078
CJI97_000804	7664	366.027	8282	348.531	7137	324.155	7263	352.695	8068	352.914	8202	365.455	7771	384.108	9770	395.094	7994	368.818	7072	336.406	7917	366.208	7058	291.34	8273	389.527	8186	381.314	9353	394.153	5728	326.361	5976	327.529	5295	299.803	9044	390.884	8578	384.471	7587	334.073	5013	228.059	5253	258.597	6843	278.012	10080
CJI97_000805	868	27.2768	1178	32.6188	1182	35.3242	618	19.7464	1013	29.156	716	20.9915	1149	37.3692	1227	32.6488	1400	42.5004	1577	49.3594	1700	51.7408	1668	45.3035	1872	57.9958	1306	40.0287	1353	37.517	1026	38.4645	1001	36.0985	1128	42.0239	1606	45.6719	1203	35.478	1194	34.5933	1145	34.2746	976	31.6143	947	25.3153	1841
CJI97_000806	108	2.67425	158	3.44735	115	2.70805	136	3.42408	190	4.30901	130	3.00317	176	4.51036	275	5.76581	149	3.56415	157	3.87207	147	3.52539	140	2.99619	208	5.07761	202	4.87848	211	4.61019	75	2.21554	58	1.64812	59	1.73199	155	3.47329	144	3.34627	90	2.05464	83	1.95772	67	1.71007	70	1.47447	158
CJI97_000807	1388	82.6442	1679	88.0892	1501	84.9931	1148	69.5009	1598	87.1455	1350	74.9919	1342	82.698	1413	71.2383	1384	79.6067	1325	78.5784	1407	81.1386	1498	77.0897	1551	91.0441	1249	72.5336	1203	63.2041	1324	94.0479	1279	87.3926	1198	84.5655	1791	96.5047	1454	81.247	1531	84.045	1440	81.673	1352	82.9773	1603	81.1925	2227
CJI97_000808	1849	120.389	2178	124.956	1458	90.2796	1937	128.235	2204	131.434	2147	130.419	2107	141.983	2647	145.933	2216	139.384	2057	133.398	2091	131.861	2317	130.388	2055	131.911	2173	137.996	2075	119.214	1363	105.873	1271	94.9683	994	76.7276	2281	134.402	2092	127.83	1358	81.5202	996	61.7737	925	62.0802	1236	68.4588	2463
CJI97_000809	42872	1347.25	46615	1290.77	49307	1473.54	55653	1778.23	50517	1453.97	56781	1664.69	44878	1459.58	59735	1589.47	47918	1454.67	41819	1308.92	43783	1332.57	46235	1255.76	44400	1375.54	55887	1712.93	58224	1614.48	39355	1475.41	42362	1527.68	39963	1488.83	56560	1608.47	52781	1556.58	55344	1603.46	43705	1308.27	43859	1420.67	51594	1379.22	53251
CJI97_000810	197	27.014	192	23.1992	145	18.9091	285	39.7368	283	35.543	280	35.821	225	31.9319	280	32.5109	262	34.7068	187	25.5404	227	30.148	178	21.0962	235	31.7693	305	40.7921	299	36.1785	162	26.5018	154	24.234	130	21.1339	214	26.5562	176	22.6493	72	9.10268	188	24.5569	76	10.7423	85	9.91518	228
CJI97_000811	2008	232.989	2398	245.172	2446	269.904	1773	209.173	1959	208.186	2054	222.346	1530	183.731	2057	202.094	1762	197.501	1749	202.128	1651	185.536	1967	197.259	1831	209.448	1898	214.794	1979	202.616	1825	252.623	1846	245.802	1727	237.562	1973	207.171	1987	216.366	2050	219.301	1936	213.979	1787	213.725	2264	223.464	2430
CJI97_000812	562	13.0085	819	16.7041	478	10.522	446	10.4966	725	15.37	376	8.11961	421	10.0854	647	12.6807	632	14.1318	729	16.8067	549	12.3076	834	16.6847	565	12.893	706	15.9385	581	11.8665	218	6.01984	332	8.81879	271	7.43657	378	7.91792	449	9.7534	472	10.0727	411	9.06201	341	8.13586	460	9.05747	670
CJI97_000813	17742	1006.72	21523	1076.11	18229	983.669	10561	609.308	11594	602.538	11934	631.756	20765	1219.43	23184	1113.89	25312	1387.47	25158	1421.83	23519	1292.51	33342	1635.16	22546	1261.22	20796	1150.91	22139	1108.46	13092	886.238	14570	948.739	16442	1106.05	19584	1005.63	19877	1058.47	23446	1226.56	14744	796.919	16489	964.405	16823	812.023	21631
CJI97_000814	654	29.8936	770	31.0128	419	18.2136	1146	53.2613	1138	47.6419	1073	45.7571	1112	52.6048	1497	57.939	1100	48.5719	837	38.1058	1007	44.5801	530	20.9382	1197	53.9402	1555	69.3244	1277	51.505	369	20.1218	312	16.3658	248	13.439	855	35.3669	669	28.6977	290	12.2212	443	19.2885	204	9.6115	258	10.0318	1136
CJI97_000815	6	0.177749	2	0.0522077	19	0.53529	2	0.0602436	7	0.189932	6	0.16583	3	0.0919805	4	0.100338	4	0.114474	3	0.0885199	2	0.0573846	9	0.230441	8	0.233648	3	0.0866823	5	0.130702	3	0.106027	5	0.169983	2	0.0702423	6	0.160856	8	0.222416	9	0.245817	3	0.0846583	11	0.335898	4	0.100803	5
CJI97_000816	0	0	0	0	0	0	0	0	0	0	0	0	0	0	1	0.0618007	0	0	1	0.0726958	0	0	0	0	0	0	0	0	0	0	0	0	0	0	0	0	0	0	0	0	0	0	0	0	0	0	0	0	0
CJI97_000817	0	0	4	0.17771	4	0.191797	0	0	6	0.277076	0	0	1	0.0521821	5	0.213462	4	0.194829	2	0.100438	3	0.146499	2	0.0871553	2	0.0994143	7	0.344234	3	0.133469	3	0.180452	3	0.173582	1	0.0597744	5	0.22814	1	0.0473175	4	0.185941	2	0.0960561	0	0	1	0.0428905	3
CJI97_000818	11	1.30992	7	0.734514	1	0.113249	10	1.21082	14	1.52695	12	1.33319	8	0.985967	15	1.51249	6	0.690232	2	0.237218	8	0.922685	13	1.33801	8	0.939204	14	1.62605	13	1.36601	3	0.426199	3	0.409973	3	0.423533	13	1.40096	14	1.56459	3	0.329373	5	0.567173	2	0.245495	8	0.810405	15
CJI97_000819	0	0	2	0.335778	0	0	0	0	0	0	2	0.355517	0	0	0	0	1	0.184062	0	0	0	0	0	0	0	0	1	0.185835	0	0	0	0	0	0	0	0	0	0	0	0	2	0.351331	0	0	2	0.392792	0	0	1
CJI97_000820	0	0	2	0.136905	1	0.073879	1	0.078989	0	0	1	0.0724766	1	0.0804007	0	0	2	0.150093	0	0	1	0.0752404	0	0	2	0.153175	2	0.151539	0	0	3	0.278035	2	0.1783	2	0.184198	0	0	0	0	0	0	0	0	0	0	0	0	0
CJI97_000821	5	0.101235	9	0.160565	2	0.0385096	6	0.12352	5	0.0927202	9	0.170004	6	0.125727	9	0.154294	4	0.0782366	7	0.141163	8	0.156877	3	0.0524979	5	0.0998035	8	0.15798	8	0.142924	1	0.0241545	5	0.116174	3	0.0720101	9	0.164904	5	0.0950055	7	0.130669	4	0.0771457	2	0.0417396	2	0.0344467	12
CJI97_000822	2	0.114562	2	0.100946	3	0.163422	3	0.174726	4	0.209853	2	0.10688	1	0.0592828	1	0.0485018	1	0.055335	3	0.171157	2	0.110956	1	0.0495075	1	0.0564711	0	0	4	0.202174	6	0.410014	6	0.394405	1	0.0679083	9	0.466532	4	0.215025	5	0.264054	3	0.163691	2	0.118086	1	0.0487269	7
CJI97_000823	6	0.987313	6	0.86997	6	0.938935	2	0.334626	4	0.60285	8	1.22815	8	1.36243	10	1.39332	11	1.74859	11	1.80286	6	0.956237	18	2.55999	10	1.62226	15	2.40741	18	2.61356	8	1.57048	9	1.69953	7	1.36557	5	0.744567	10	1.54427	9	1.3654	7	1.09722	10	1.69615	10	1.39979	5
CJI97_000824	0	0	0	0	1	0.185095	0	0	0	0	0	0	0	0	2	0.329603	0	0	0	0	2	0.377011	0	0	0	0	1	0.189831	2	0.343479	1	0.232194	0	0	1	0.230742	1	0.176134	0	0	0	0	0	0	0	0	0	0	0
CJI97_000825	8	0.448315	7	0.345654	3	0.15988	4	0.227919	3	0.153979	3	0.156846	3	0.173994	8	0.379605	4	0.216543	5	0.27908	4	0.217102	5	0.242173	1	0.0552473	3	0.163972	6	0.296689	3	0.200564	8	0.514476	3	0.19931	5	0.253568	4	0.210365	3	0.154999	3	0.160143	4	0.231054	1	0.0476709	6
CJI97_000826	0	0	1	0.103568	0	0	0	0	1	0.107652	0	0	0	0	1	0.0995231	0	0	0	0	1	0.113838	1	0.101587	0	0	0	0	0	0	0	0	2	0.269766	1	0.139344	1	0.106367	0	0	0	0	0	0	0	0	0	0	3
CJI97_000827	10	1.3508	13	1.54733	5	0.642306	10	1.37346	16	1.97951	23	2.89852	7	0.978609	30	3.43132	6	0.78295	5	0.672707	5	0.654142	5	0.583745	11	1.46488	13	1.71273	12	1.43031	5	0.80575	0	0	3	0.480426	18	2.20036	11	1.39445	5	0.622695	2	0.257344	3	0.417708	1	0.114908	17
CJI97_000828	0	0	0	0	0	0	1	0.12029	0	0	0	0	0	0	0	0	0	0	0	0	0	0	0	0	0	0	0	0	0	0	0	0	0	0	0	0	0	0	1	0.111026	0	0	0	0	0	0	0	0	0
CJI97_000829	0	0	0	0	0	0	0	0	0	0	0	0	0	0	0	0	0	0	0	0	0	0	0	0	0	0	0	0	0	0	0	0	0	0	0	0	0	0	0	0	1	0.0922002	0	0	0	0	0	0	0
CJI97_000830	16	0.95267	12	0.629584	23	1.30236	7	0.423786	13	0.708943	10	0.555495	11	0.677852	9	0.453747	12	0.690232	15	0.889567	10	0.576678	16	0.823388	9	0.528302	12	0.69688	8	0.42031	25	1.77583	16	1.09326	19	1.34119	22	1.18543	22	1.22932	15	0.823433	37	2.09854	32	1.96396	30	1.51951	26
CJI97_000831	8	0.567866	18	1.12584	13	0.877566	5	0.360871	15	0.975198	12	0.794685	7	0.514249	8	0.480833	13	0.891437	9	0.636302	12	0.824989	13	0.797556	11	0.769779	13	0.900023	8	0.501076	18	1.52429	24	1.95501	16	1.34645	24	1.54169	25	1.66539	14	0.916217	25	1.6904	35	2.56085	22	1.32843	24
CJI97_000832	164	4.85846	225	5.87337	291	8.19839	104	3.13267	214	5.8065	97	2.68092	146	4.47639	124	3.11046	172	4.92237	199	5.87182	135	3.87346	189	4.83926	154	4.49772	79	2.28264	118	3.08457	238	8.41144	220	7.47927	298	10.4661	214	5.73719	180	5.00435	260	7.10138	301	8.49405	315	9.6189	327	8.24067	223
CJI97_000833	67	1.89492	85	2.11829	52	1.39862	124	3.56586	109	2.8235	74	1.95257	71	2.07823	111	2.6582	93	2.54092	79	2.2254	70	1.91745	71	1.73555	108	3.01132	91	2.51022	70	1.74691	61	2.05819	40	1.29825	22	0.737654	52	1.33091	42	1.11477	37	0.964789	39	1.05069	28	0.81627	41	0.986415	82
CJI97_000834	0	0	0	0	0	0	1	0.121082	0	0	1	0.111099	0	0	0	0	0	0	0	0	0	0	0	0	0	0	1	0.116147	0	0	0	0	0	0	0	0	0	0	0	0	0	0	1	0.113435	0	0	0	0	0
CJI97_000835	0	0	0	0	0	0	0	0	0	0	0	0	0	0	0	0	0	0	0	0	0	0	0	0	0	0	0	0	0	0	0	0	0	0	0	0	0	0	0	0	0	0	0	0	0	0	0	0	0
CJI97_000836	401	22.4718	466	23.0107	385	20.518	472	26.8944	557	28.5887	506	26.4546	359	20.8213	549	26.0504	417	22.5746	372	20.7635	384	20.8418	338	16.3709	380	20.994	462	25.2517	439	21.7078	371	24.8031	380	24.4376	267	17.7386	304	15.4169	287	15.0937	245	12.6583	209	11.1566	235	13.5744	258	12.2991	517
CJI97_000837	175	3.30996	206	3.43321	106	1.90665	210	4.03859	268	4.64263	255	4.49969	157	3.07329	252	4.03583	232	4.239	162	3.05186	210	3.84693	124	2.02707	213	3.97174	272	5.01773	263	4.38932	87	1.9631	89	1.93177	72	1.61447	223	3.81697	182	3.23055	135	2.35414	62	1.11704	53	1.03328	99	1.59287	292
CJI97_000838	692	37.728	609	29.2567	523	27.1169	794	44.0154	782	39.049	779	39.6235	461	26.0123	574	26.4983	414	21.8047	534	28.9977	560	29.5704	336	15.8329	591	31.766	565	30.0442	773	37.1873	435	28.2935	345	21.5853	363	23.4627	648	31.9715	602	30.8017	521	26.1885	294	15.2686	418	23.4906	493	22.8647	989
CJI97_000839	26655	805.468	30482	811.638	21083	605.874	14499	445.486	24296	672.434	19755	556.934	45970	1437.68	54060	1383.23	55888	1631.47	53780	1618.66	50852	1488.29	62081	1621.4	45067	1342.6	42672	1257.67	52539	1400.9	15554	560.725	16730	580.159	15739	563.846	26337	720.221	26964	764.67	26392	735.285	17028	490.147	17818	554.994	22802	586.141	24708
CJI97_000840	444	10.6729	581	12.3063	298	6.81237	739	18.0622	834	18.3617	389	8.72386	1016	25.2764	1671	34.0115	1041	24.1737	808	19.3454	965	22.4667	847	17.5973	1005	23.8169	1481	34.7225	1685	35.7403	251	7.19803	296	8.16534	243	6.92502	486	10.5723	434	9.79064	305	6.75951	298	6.82356	172	4.26176	168	3.43534	885
CJI97_000841	976	165.106	1258	187.518	669	107.626	1519	261.274	1318	204.208	1836	289.763	1032	180.681	1477	211.564	927	151.49	438	73.7991	816	133.694	430	62.8699	967	161.271	1640	270.589	1314	196.139	626	126.336	563	109.296	526	105.49	1000	153.088	725	115.099	234	36.4958	1203	193.852	445	77.5947	822	118.289	1168
CJI97_000842	5145	445.59	6335	483.444	9277	764.079	3708	326.525	3852	305.55	4732	382.342	39518	3542.13	64729	4746.76	51700	4325.45	62990	5433.58	70985	5954.25	131288	9827.36	82005	7001.76	81424	6877.91	74576	5699.1	5935	613.21	8202	815.176	9330	957.955	7063	553.566	7403	601.697	8945	714.241	16159	1333.08	10084	900.207	13839	1019.56	54270
CJI97_000843	153	6.36647	250	9.16635	159	6.29194	255	10.7888	334	12.7291	211	8.19119	247	10.6371	349	12.2965	283	11.3759	254	10.527	264	10.6395	293	10.5375	289	11.8556	332	13.4741	330	12.1165	189	9.38226	206	9.83684	150	7.39966	185	6.96641	148	5.77948	131	5.02565	101	4.00333	108	4.63223	128	4.53082	313
CJI97_000844	221	14.5995	373	21.7122	240	15.0778	301	20.218	461	27.8928	319	19.6605	141	9.64017	208	11.6348	164	10.466	124	8.15891	165	10.557	199	11.3622	189	12.3091	242	15.5925	215	12.5326	214	16.8655	271	20.5445	179	14.0189	283	16.9185	171	10.6014	204	12.4248	208	13.0889	167	11.3716	85	4.77666	469
CJI97_000845	440	25.7745	566	29.2148	404	22.5061	432	25.7305	690	37.0196	452	24.7021	327	19.8246	480	23.8083	413	23.3711	425	24.7966	375	21.2755	406	20.5554	487	28.1244	539	30.795	587	30.3412	365	25.5076	301	20.2342	310	21.5285	467	24.7562	400	21.9896	413	22.305	301	16.7957	249	15.0348	280	13.9526	789
CJI97_000846	1004	35.1511	1004	30.9734	1232	41.0201	559	19.8996	702	22.5107	694	22.6685	1041	37.7204	1080	32.0168	1151	38.9289	1222	42.6129	1373	46.5572	1510	45.6924	1513	52.223	973	33.2256	1172	36.2068	966	40.3479	840	33.7494	846	35.1148	1390	44.0403	1355	44.521	1648	53.1958	977	32.5832	998	36.016	1017	30.2891	1902
CJI97_000847	1339	27.731	1363	24.8731	1761	34.6836	374	7.87558	496	9.40832	411	7.94117	1170	25.0779	846	14.8356	1539	30.7903	2241	46.2265	1901	38.1309	3194	57.1718	1799	36.731	763	15.4122	975	17.8175	1309	32.3417	1187	28.2109	1531	37.5901	1821	34.1291	1617	31.4279	2477	47.2961	2267	44.7229	1577	33.6648	1814	31.9581	2377
CJI97_000848	234	13.2777	297	14.8495	275	14.8395	287	16.5582	297	15.435	258	13.6579	268	15.7384	336	16.1433	272	14.9096	315	17.8025	332	18.2454	316	15.4972	302	16.8939	338	18.7058	336	16.8229	199	13.4709	221	14.3906	167	11.234	228	11.7077	239	12.7269	201	10.5152	232	12.5397	188	10.9957	252	12.1637	315
CJI97_000849	1768	42.108	2087	43.798	1824	41.3131	1654	40.0539	1885	41.1187	1729	38.418	1467	36.1603	1674	33.7588	1768	40.6777	1690	40.0898	1664	38.3837	1343	27.6452	1750	41.0902	1551	36.0287	1746	36.6931	1360	38.6421	1316	35.9683	1236	34.8991	1573	33.9033	1454	32.4988	1340	29.424	1289	29.2435	1297	31.8407	1585	32.1123	2518
CJI97_000852	667	28.6095	1163	43.9555	1201	48.99	1296	56.5217	2580	101.356	2470	98.8413	457	20.2871	662	24.0431	592	24.5299	795	33.9637	1144	47.5248	1259	46.6736	649	27.4439	1131	47.3152	1286	48.6723	49	2.50737	59	2.90414	156	7.93272	214	8.30668	137	5.51473	216	8.54185	2242	91.6036	425	18.7902	575	20.9803	288
CJI97_000853	1471	106.505	1635	104.309	1530	105.348	1775	130.671	1890	125.332	1983	133.948	3077	230.57	4586	281.15	2844	198.919	2863	206.463	3291	230.778	2933	183.54	3173	226.487	3727	263.19	3957	252.801	1231	106.329	1196	99.3731	1198	102.832	1850	121.215	1691	114.9	1365	91.1178	1118	77.1065	1483	110.677	1296	79.8217	2377
CJI97_000854	7316	492.286	7712	457.257	7433	475.651	6083	416.186	6982	430.298	7427	466.246	7466	519.938	9197	524.009	8277	538.032	8689	582.342	8409	548.023	8165	474.856	8277	549.078	8758	574.782	9333	554.144	5424	435.414	5503	424.937	6080	485.022	7339	446.901	6756	426.632	7277	451.451	6119	392.209	6810	472.336	7956	455.405	8628
CJI97_000855	1190	23.3116	1251	21.5939	890	16.5804	2130	42.4258	2065	37.0501	1833	33.5	1771	35.9056	2174	36.0605	1635	30.9409	1392	27.1599	1824	34.6067	1112	18.8274	1762	34.0289	2429	46.4094	2630	45.4608	806	18.8364	796	17.8945	715	16.6052	1512	26.8044	1306	24.0097	1176	21.2396	987	18.4177	635	12.8221	864	14.3978	2035
CJI97_000856	171	8.08153	211	8.78677	216	9.70804	108	5.18976	152	6.5794	103	4.54143	208	10.1737	277	11.0847	274	12.5095	358	16.8518	348	15.929	434	17.7276	327	15.2357	223	10.2791	275	11.468	176	9.92313	173	9.38264	188	10.5334	293	12.5313	288	12.7735	436	18.9976	244	10.9845	200	9.74288	187	7.51794	422
CJI97_000857	818	14.5732	1006	15.7925	840	14.2319	874	15.8322	1113	18.1611	992	16.4881	915	16.8711	1037	15.6434	960	16.5221	1087	19.2884	950	16.3922	1120	17.2458	991	17.4058	920	15.9862	1122	17.6381	659	14.0064	735	15.027	628	13.264	996	16.058	875	14.6295	1085	17.8216	661	11.2175	559	10.2654	665	10.0782	1185
CJI97_000858	723	94.8321	793	91.6515	538	67.1089	528	70.4169	538	64.6316	649	79.4181	435	59.0508	587	65.1934	455	57.6527	543	70.9384	562	71.3944	303	34.3496	511	66.0777	583	74.583	534	61.8039	365	57.1148	349	52.532	374	58.1571	624	74.0682	527	64.8706	415	50.1856	369	46.1038	423	57.1896	597	66.6118	719
CJI97_000859	1634	28.8834	1685	26.2449	1730	29.0819	1538	27.6426	1692	27.3932	1368	22.56	2713	49.6325	3059	45.7851	2428	41.4606	3119	54.9131	3252	55.6746	3133	47.865	2659	46.3374	2082	35.8948	3054	47.6346	1395	29.4177	1293	26.2287	1258	26.3627	2194	35.0964	2436	40.4105	2967	48.3535	1109	18.6733	1430	26.0551	1237	18.6005	2352
CJI97_000860	446	13.8235	423	11.5524	411	12.1145	372	11.7234	264	7.49433	348	10.0628	951	30.5059	806	21.1528	721	21.5879	1007	31.0869	926	27.7975	759	20.3323	914	27.9284	669	20.2239	878	24.0124	240	8.87428	233	8.28745	221	8.12062	835	23.4207	882	25.655	1379	39.406	190	5.60958	334	10.6706	260	6.85514	832
CJI97_000861	5024	200.746	5994	211.04	5991	227.655	2847	115.668	4089	149.644	3227	120.297	3751	155.119	4179	141.39	4626	178.564	5195	206.751	4673	180.844	7023	242.539	4535	178.646	3119	121.554	3670	129.396	5231	249.357	5372	246.329	5758	272.762	5293	191.395	5504	206.394	6623	243.987	7073	269.212	6262	257.912	7055	239.803	6311
CJI97_000862	4170	310.618	3906	256.373	2358	167.038	11827	895.758	10038	684.83	12007	834.415	5566	429.094	7666	483.512	3593	258.546	3913	290.312	4412	318.3	3008	193.655	3499	256.951	3185	231.395	4210	276.713	2133	189.548	2142	183.101	1530	135.112	2875	193.802	2748	192.1	2410	165.509	3582	254.161	1803	138.435	3655	231.599	3383
CJI97_000863	1429	80.5793	1662	82.5794	1504	80.6528	1502	86.1167	1685	87.0235	1199	63.0766	1472	85.9051	1681	80.2615	1429	77.8421	1540	86.4921	1663	90.8226	1661	80.9511	1474	81.9419	1212	66.6574	1642	81.6999	1205	81.0619	1230	79.5936	1044	69.792	1370	69.9104	1325	70.1176	1312	68.2086	1098	58.9776	1077	62.5989	1177	56.4582	1526
CJI97_000864	70	13.4793	173	29.3538	133	24.3557	55	10.7685	239	42.1514	73	13.1144	36	7.17448	36	5.86975	84	15.6257	30	5.75379	38	7.087	41	6.82361	93	17.655	32	6.00998	34	5.77703	245	56.2825	161	35.5775	158	36.0694	111	19.3429	41	7.40922	41	7.27891	254	46.5903	51	10.1227	26	4.25894	42
CJI97_000865	2073	73.5742	2619	81.9051	2394	80.8036	1195	43.1241	2053	66.736	1302	43.1117	1453	53.3717	1404	42.1931	1741	59.692	1775	62.7464	1645	56.5461	2180	66.872	1877	65.6761	1187	41.0895	1161	36.3593	2074	87.816	2056	83.7396	2191	92.1896	2417	77.6306	1974	65.7496	2046	66.9493	2352	79.5164	1995	72.9842	2202	66.4818	2638
CJI97_000866	1927	81.6865	2700	100.851	2183	88.004	1388	59.8252	2486	96.5195	1757	69.4861	1281	56.2001	1511	54.2352	1716	70.2711	1481	62.5299	1494	61.338	2110	77.3059	1683	70.3347	1294	53.5004	1270	47.5039	2266	114.595	2295	111.643	2520	126.643	2584	99.1268	2317	92.1753	2647	103.451	2758	111.367	2295	100.279	2637	95.0907	2674
CJI97_000867	62916	4908.73	70984	4879.98	71574	5310.61	43917	3483.91	43687	3121.81	52648	3832.2	75775	6118.63	83692	5528.92	86514	6520.57	87339	6787.05	84739	6403.28	106466	7179.28	82900	6376.46	73404	5585.76	79967	5505.24	55224	5140.14	60141	5384.69	64205	5938.69	73643	5199.6	73165	5357.12	81562	5866.92	79459	5905.33	85856	6904.6	85558	5678.43	68373
CJI97_000868	5844	293.835	6440	285.318	6094	291.391	3647	186.447	3932	181.073	4188	196.453	7397	384.919	8266	351.915	7921	384.738	8073	404.29	7710	375.456	8816	383.113	7077	350.8	6093	298.799	7098	314.91	5074	304.357	4615	266.285	4957	295.479	6133	279.059	5840	275.567	6365	295.057	5174	247.807	6538	338.843	5581	238.707	5643
CJI97_000870	1015	45.3636	1060	41.7442	1178	50.0688	1020	46.3519	1039	42.5307	939	39.1529	704	32.5637	787	29.7827	731	31.5609	684	30.4482	710	30.7334	642	24.7992	745	32.8257	651	28.3777	710	27.9999	993	52.9455	786	40.313	873	46.2561	965	39.03	954	40.0138	941	38.7744	963	40.9978	869	40.0332	1076	40.9084	1080
CJI97_000871	12	0.383084	19	0.534461	21	0.637548	29	0.94132	18	0.526297	22	0.65523	21	0.693829	24	0.648743	19	0.585946	14	0.445149	31	0.958485	9	0.248323	14	0.440614	17	0.529318	17	0.478872	23	0.875951	30	1.09905	14	0.529852	39	1.1267	16	0.479351	18	0.529785	110	3.34502	17	0.559399	15	0.407346	24
CJI97_000872	1941	110.831	2163	108.829	3101	168.391	2298	133.418	2711	141.779	2778	147.988	2665	157.49	3839	185.611	2687	148.216	2545	144.74	2623	145.059	3006	148.35	2810	158.183	3736	208.065	4044	203.754	2755	187.671	2970	194.614	2814	190.491	4061	209.846	3728	199.771	4561	240.111	4008	218.001	3389	199.466	3909	189.873	3392
CJI97_000873	5299	394.715	8179	536.834	5104	361.561	3958	299.773	5730	390.922	4388	304.94	4098	315.923	4667	294.358	5403	388.791	4765	353.523	4437	320.103	7424	477.958	4826	354.401	4586	333.18	4062	266.985	4227	375.63	4830	412.875	4444	392.444	4670	314.802	5069	354.35	5172	355.192	5846	414.803	5085	390.428	5597	354.654	5477
CJI97_000874	344	30.3739	401	31.1987	285	23.9314	263	23.6115	371	30.0028	276	22.7357	261	23.8508	330	24.672	282	24.0537	292	25.6797	307	26.2538	279	21.2916	350	30.4669	302	26.0078	281	21.893	215	22.6475	212	21.4813	159	16.6438	375	29.9643	306	25.3562	356	28.9805	229	19.2607	197	17.9295	219	16.4492	466
CJI97_000875	743	17.4208	686	14.1727	581	12.9549	322	7.67646	424	9.10521	361	7.89667	622	15.0935	716	14.2148	631	14.2922	1026	23.9602	941	21.3688	1080	21.8859	937	21.6589	685	15.6648	878	18.1648	324	9.0628	280	7.53388	311	8.64476	718	15.2347	664	14.6106	843	18.223	302	6.74496	370	8.94212	345	6.8811	976
CJI97_000876	196	20.6264	272	25.2224	167	16.7134	197	21.0795	282	27.1808	211	20.7161	328	35.7241	396	35.2867	394	40.0549	423	44.3377	464	47.2929	316	28.742	553	57.3733	424	43.5199	438	40.6723	160	20.0875	156	18.8397	122	15.2209	235	22.3803	204	20.1474	145	14.0686	137	13.7335	97	10.522	83	7.43028	614
CJI97_000877	115	4.16317	71	2.26482	122	4.20017	46	1.69321	57	1.88993	36	1.21587	73	2.73507	90	2.75878	72	2.51797	87	3.13697	107	3.75164	92	2.87856	83	2.96225	77	2.71876	68	2.17216	47	2.02984	38	1.57867	43	1.84548	87	2.8502	59	2.00446	63	2.10272	40	1.37937	61	2.27623	83	2.55602	94
CJI97_000878	4178	312.5	4893	322.482	4072	289.647	3550	269.982	3869	265.048	4236	295.593	4212	326.054	5135	325.214	4435	320.454	4652	346.565	4790	346.998	5292	342.107	4854	357.93	5231	381.61	4956	327.092	2925	261.003	2942	252.525	2660	235.872	3866	261.681	3978	279.232	3369	232.325	3078	219.302	3279	252.803	3886	247.254	4711
CJI97_000879	194	9.05037	199	8.18026	181	8.03015	240	11.3842	228	9.74192	261	11.3596	237	11.4428	293	11.5739	218	9.82454	264	12.2668	258	11.6572	208	8.38667	304	13.9815	262	11.9212	317	13.0491	147	8.18127	171	9.15466	110	6.08374	256	10.8077	198	8.66862	163	7.01078	189	8.39884	157	7.5496	188	7.46074	413
CJI97_000880	558	14.3265	703	15.9042	653	15.9441	578	15.089	789	18.5537	588	14.0845	534	14.1895	655	14.2396	545	13.5174	552	14.116	577	14.3481	665	14.7567	573	14.5037	534	13.3722	552	12.5056	521	15.9582	614	18.0908	513	15.6149	546	12.6861	615	14.8184	570	13.4926	682	16.6796	531	14.0528	529	11.5537	861
CJI97_000881	4470	171.784	4608	156.04	3641	133.069	5671	221.596	5120	180.215	5140	184.288	7042	280.086	8677	282.354	7403	274.836	4850	185.644	6098	226.973	3858	128.144	6793	257.368	6680	250.384	6249	211.906	2073	95.0415	2158	95.1718	1900	86.5651	2652	92.2314	2096	75.5939	1247	44.1831	2911	106.564	1794	71.0653	2260	73.8828	3738
CJI97_000882	479	27.351	656	33.0058	552	29.9748	372	21.5976	550	28.7637	282	15.0226	653	38.5896	962	46.5115	778	42.9149	650	36.9671	796	44.0211	896	44.2188	775	43.627	894	49.7885	793	39.9546	340	23.1609	368	24.1138	321	21.7298	575	29.7122	539	28.8832	352	18.5308	339	18.4387	267	15.7148	349	16.952	734
CJI97_000883	3130	682.594	3866	742.898	3519	729.824	2019	447.693	2448	488.962	2749	559.307	2108	475.782	2669	492.851	3201	674.365	3084	669.88	3175	670.614	4347	819.35	2782	598.126	2583	549.41	2558	492.239	2664	693.092	2943	736.529	3427	886.025	3119	615.55	3090	632.407	3560	715.785	4576	950.599	3515	790.138	5025	932.21	3978
CJI97_000884	111	7.35964	194	11.334	143	9.01675	179	12.0674	342	20.7685	228	14.1035	209	14.3417	229	12.8563	216	13.835	199	13.1417	228	14.6413	146	8.36658	312	20.3941	312	20.1763	334	19.5406	133	10.5202	134	10.1958	154	12.1051	248	14.8804	180	11.2002	162	9.90291	171	10.8	120	8.20115	126	7.10663	406
CJI97_000885	1427	206.638	1589	202.749	1414	194.723	1103	162.401	1124	149.073	1261	170.357	734	110.002	963	118.076	906	126.738	865	124.758	893	125.242	815	102.001	939	134.051	869	122.733	875	111.802	1104	190.719	1000	166.176	1132	194.333	1133	148.473	1127	153.155	1015	135.508	1209	166.765	1206	180.009	1490	183.541	1393
CJI97_000886	2028	68.6136	2329	69.4323	1961	63.0958	2662	91.5749	2967	91.9402	2941	92.8315	2058	72.0622	2667	76.4036	1912	62.4916	1673	56.3771	1866	61.1455	1571	45.9389	1727	57.6039	2003	66.0964	1956	58.394	1345	54.2879	1402	54.4342	1087	43.5999	2254	69.0123	2007	63.725	1444	45.0426	1213	39.0928	1262	44.011	1606	46.2219	2391
CJI97_000887	1607	47.4517	1968	51.2048	1326	37.2357	1493	44.8251	1862	50.3571	1535	42.2865	1638	50.0575	1993	49.8301	1863	53.1422	2176	63.9969	2037	58.2556	2341	59.7446	2249	65.47	2014	58.0029	2204	57.4255	1058	37.2701	1133	38.3926	923	32.3111	1567	41.8731	1468	40.6801	1065	28.9934	804	22.6144	719	21.8839	895	22.4811	2800
CJI97_000888	55	2.11367	125	4.23287	104	3.80092	134	5.23608	170	5.9837	120	4.30243	92	3.65917	106	3.44929	95	3.52687	85	3.25356	88	3.27543	84	2.79008	125	4.7359	92	3.4484	69	2.33982	151	6.92295	152	6.70348	90	4.10045	119	4.13859	84	3.02953	38	1.3464	225	8.23666	43	1.70335	35	1.1442	90
CJI97_000889	5029	182.788	4517	144.666	3818	131.972	5313	196.351	5106	169.978	6194	210.037	3792	142.644	4847	149.172	3958	138.974	3375	122.181	4027	141.762	3158	99.2067	3960	141.899	4495	159.35	4540	145.606	2565	111.223	2456	102.442	2148	92.5582	4275	140.615	3913	133.474	3175	106.396	2566	88.8417	2354	88.1928	3257	100.703	6396
CJI97_000890	928	19.6692	1144	21.3655	1171	23.6035	1103	23.7706	1414	27.4494	1075	21.2571	1182	25.9284	1452	26.0587	1213	24.8365	1259	26.5784	1276	26.1939	1603	29.3652	1410	29.4628	1367	28.2593	1467	27.4363	1109	28.042	1128	27.4365	956	24.022	1169	22.4224	1105	21.9797	929	18.1538	865	17.4642	835	18.2425	959	17.2909	1756
CJI97_000891	357	29.7786	504	37.0439	369	29.2714	366	31.0416	531	40.5673	435	33.8519	288	24.8627	327	23.0958	356	28.6865	274	22.7642	288	23.267	334	24.0793	328	26.9729	315	25.6272	304	22.3752	326	32.4409	384	36.7578	370	36.5891	340	25.6652	376	29.4337	347	26.6858	516	40.9996	378	32.5004	575	40.8003	506
CJI97_000892	70143	2689.92	82826	2798.79	78102	2848.37	56441	2200.77	72293	2539.19	65678	2349.81	51963	2062.38	66410	2156.43	61362	2273.24	64230	2453.33	60329	2240.74	87022	2884.33	56330	2129.66	59325	2218.94	67098	2270.5	63124	2887.93	67896	2988	72251	3284.82	66057	2292.47	69606	2505.08	84894	3001.55	72253	2639.39	76242	3013.76	95077	3101.62	74876
CJI97_000893	1041	46.1835	1273	49.7638	1041	43.9205	1191	53.7247	1588	64.5256	1302	53.8896	1069	49.0833	1319	49.5484	1368	58.6291	1191	52.6275	1344	57.7492	1320	50.6141	1606	70.2423	1335	57.7659	1286	50.3424	738	39.0599	817	41.5949	698	36.7118	1031	41.3928	829	34.5152	622	25.4414	716	30.2581	655	29.9528	778	29.3613	1560
CJI97_000894	986	37.1046	1090	36.1432	774	27.6995	1337	51.1574	1352	46.5986	1065	37.3903	1144	44.555	1444	46.0115	1022	37.1529	837	31.3719	997	36.3377	618	20.1002	1122	41.6257	1108	40.6673	1304	43.2998	579	25.9937	649	28.0271	434	19.3622	1456	49.5841	1172	41.3903	803	27.86	411	14.7328	468	18.1533	453	14.5014	1292
CJI97_000895	5080	218.933	5325	202.216	4228	173.286	9506	416.554	8323	328.528	9461	380.401	4991	222.615	6522	238	4727	196.799	4406	189.128	4730	197.433	3608	134.393	4566	193.999	5637	236.946	5828	221.627	3267	167.971	3338	165.088	2658	135.805	4980	194.226	4503	182.125	3477	138.155	2918	119.791	3159	140.332	4266	156.397	4634
CJI97_000896	1506	252.405	1985	293.145	1141	181.861	2413	411.203	2408	369.636	2843	444.536	1727	299.56	2572	364.999	1587	256.945	771	128.704	1338	217.19	922	133.557	1709	282.379	2772	453.127	2485	367.499	1115	222.939	1040	200.026	934	185.581	1754	266.031	1170	184.026	353	54.5458	2068	330.154	750	129.567	1313	187.196	2055
CJI97_000897	648	27.2141	770	28.4944	790	31.552	764	32.6241	857	32.9644	835	32.7162	596	25.9051	640	22.7587	621	25.1943	595	24.8886	649	26.3982	743	26.9693	696	28.8168	604	24.7406	549	20.3446	734	36.7751	664	32.0014	579	28.8278	770	29.2644	695	27.392	578	22.38	611	24.4429	604	26.1466	689	24.6149	1031
CJI97_000898	2328	45.213	2574	44.0492	1569	28.979	2062	40.7188	2541	45.1992	1550	28.0847	3213	64.5819	3940	64.7925	2987	56.0411	2881	55.7299	3077	57.8787	2435	40.8734	3525	67.4927	2751	52.1105	3399	58.249	1151	26.6682	1180	26.2993	912	20.9985	2968	52.1644	2611	47.5891	1924	34.4508	1029	19.0366	964	19.2982	1012	16.7194	3560
CJI97_000899	2841	111.549	3018	104.415	2583	96.4496	3114	124.32	3206	115.293	3455	126.561	2820	114.595	3635	120.85	2542	96.4189	2364	92.4501	2674	101.687	2080	70.5863	2822	109.237	2867	109.794	3071	106.398	2208	103.427	2207	99.4441	1786	83.1363	3044	108.161	2555	94.147	1892	68.4906	2040	76.299	1797	72.7282	2507	83.7354	3518
CJI97_000900	1964	320.269	2041	293.269	1647	255.416	1909	316.523	1715	256.143	2129	323.897	1038	175.182	1464	202.145	1468	231.255	1039	168.754	1188	187.629	1159	163.35	1133	182.146	1482	235.709	1463	210.511	1062	206.603	1190	222.691	1035	200.091	1523	224.752	1356	207.517	1228	184.623	1103	171.333	1002	168.423	1658	229.994	1675
CJI97_000901	96	4.26946	208	8.15107	167	7.06316	272	12.2998	323	13.1568	263	10.9123	142	6.53597	224	8.43526	192	8.24886	178	7.88472	153	6.59028	127	4.88166	258	11.312	139	6.02936	164	6.4358	220	11.6725	256	13.0654	135	7.11786	225	9.05554	171	7.13704	58	2.37818	382	16.183	92	4.21744	75	2.83741	284
CJI97_000902	758	122.503	904	128.735	972	149.391	457	75.0966	589	87.1844	463	69.8099	463	77.4424	597	81.696	522	81.4967	539	86.7624	533	83.4288	822	114.818	559	89.065	514	81.0206	580	82.711	621	119.732	653	121.108	706	135.268	648	94.7727	701	106.32	717	106.835	692	106.531	682	113.612	644	88.5368	580
CJI97_000903	185	4.96094	279	6.59244	250	6.37548	154	4.19894	229	5.62436	130	3.25232	203	5.63389	220	4.99532	175	4.53337	201	5.3685	218	5.66187	190	4.4036	212	5.60461	174	4.55089	186	4.40111	193	6.17431	196	6.03157	204	6.48539	170	4.12545	102	2.56692	74	1.82953	234	5.97725	153	4.22906	209	4.76758	219
CJI97_000904	1217	87.4151	1484	93.9245	1393	95.1541	1402	102.393	1771	116.509	1689	113.183	1067	79.3195	1486	90.3781	1219	84.5844	1001	71.6134	1096	76.246	1048	65.0607	1178	83.4177	1250	87.571	1109	70.2885	1427	122.281	1339	110.372	1034	88.0501	1444	93.8627	1384	93.2936	1290	85.4279	1209	82.7209	1227	90.8448	1394	85.1761	1712
CJI97_000905	695	11.8568	817	12.2815	509	8.25808	1045	18.1269	1207	18.8596	910	14.4837	850	15.0079	1171	16.9156	702	11.5694	570	9.68546	718	11.8636	522	7.69685	839	14.1111	858	14.2765	980	14.7524	565	11.4992	534	10.4545	359	7.26088	742	11.4555	625	10.0065	350	5.50507	521	8.46665	324	5.69752	396	5.74693	826
CJI97_000906	623	32.0362	674	30.5396	374	18.2897	562	29.3843	610	28.7295	422	20.2453	973	51.7829	1068	46.5022	897	44.5592	769	39.3862	973	48.4593	672	29.8665	1097	55.6131	842	42.2299	997	45.2383	309	18.9562	252	14.8708	198	12.0707	751	34.9481	569	27.4591	300	14.2229	335	16.4094	225	11.926	247	10.8046	880
CJI97_000907	1347	117.22	1733	132.887	1224	101.297	1264	111.842	1404	111.904	1332	108.142	2153	193.908	2563	188.856	2260	189.991	2246	194.674	2269	191.24	2611	196.382	2380	204.186	2239	190.038	2338	179.529	975	101.222	1058	105.657	891	91.923	1715	135.06	1533	125.197	1287	103.258	970	80.4077	905	81.1785	1141	84.4653	1952
CJI97_000908	17085	1472.62	20476	1555.15	10877	891.593	9677	848.094	12324	972.913	11873	954.762	17690	1578.06	20322	1483.17	19269	1604.45	15394	1321.58	18215	1520.61	11871	884.354	18754	1593.63	19142	1609.23	19430	1477.77	6763	695.432	8375	828.406	6087	622.005	10840	845.544	9267	749.612	5634	447.722	6927	568.742	4497	399.539	8953	656.455	22685
CJI97_000909	1	0.11603	2	0.20448	1	0.110345	0	0	4	0.425086	0	0	2	0.240171	0	0	2	0.224178	0	0	0	0	0	0	0	0	0	0	0	0	0	0	0	0	1	0.137558	0	0	0	0	0	0	1	0.110526	1	0.1196	0	0	3
CJI97_000910	27	2.00295	39	2.5493	15	1.05823	12	0.905136	15	1.01916	15	1.03814	12	0.921313	9	0.565324	8	0.573307	13	0.960538	10	0.718484	14	0.897628	14	1.02389	12	0.868244	19	1.2437	11	0.973504	13	1.1067	6	0.527681	16	1.07413	22	1.53161	18	1.2311	9	0.635978	3	0.229397	5	0.315527	29
CJI97_000912	12	1.28526	67	6.32315	43	4.37984	41	4.46498	70	6.86678	43	4.29671	39	4.32309	47	4.26242	36	3.7248	22	2.34691	30	3.11201	24	2.22169	52	5.49073	56	5.84995	58	5.48144	85	10.8609	65	7.98922	68	8.6344	74	7.17251	28	2.81441	13	1.28371	122	12.4469	43	4.7472	19	1.7311	70
CJI97_000913	2735	239.157	2818	217.128	2371	197.169	2340	208.05	2250	180.2	2548	207.866	2345	212.221	2634	195.025	2532	213.885	2767	240.99	2759	233.662	2633	198.993	2928	252.414	2887	246.222	3028	233.636	1640	171.084	1618	162.363	1497	155.189	2460	194.666	2263	185.708	2062	166.237	1729	144.017	1576	142.05	1973	146.762	3143
CJI97_000914	937	31.4081	813	24.0128	520	16.5763	758	25.8344	830	25.4816	824	25.7684	1162	40.3114	1491	42.3183	1090	35.2956	971	32.418	1161	37.6917	878	25.4366	1115	36.8464	1298	42.4357	1299	38.421	306	12.2366	311	11.9631	282	11.2064	946	28.6962	1000	31.4574	729	22.5291	297	9.48314	311	10.7454	427	12.1756	1360
CJI97_000915	1137	117.603	1361	124.041	1510	148.53	940	98.8581	1119	106.007	1019	98.3309	948	101.481	995	87.1424	977	97.6211	1098	113.116	1092	109.393	1345	120.238	1178	120.121	998	100.68	1028	93.8228	1224	151.035	1295	153.713	1341	164.437	1234	115.506	1127	109.396	1313	125.209	1812	178.529	1639	174.742	1690	148.698	1544
CJI97_000916	711	34.5958	720	30.8699	499	23.0906	617	30.5256	677	30.1708	480	21.7897	747	37.6178	1040	42.8485	716	33.6556	619	29.9991	805	37.9367	623	26.2001	763	36.6012	627	29.756	869	37.3104	395	22.9292	329	18.3709	266	15.3444	631	27.7851	605	27.6267	383	17.1817	305	14.1366	257	12.8898	297	12.2933	827
CJI97_000917	1086	129.325	1076	112.905	1111	125.819	837	101.345	967	105.469	1030	114.432	664	81.8353	978	98.6143	769	88.4647	730	86.5845	720	83.0416	756	77.8101	745	87.4633	717	83.2772	711	74.7101	992	140.93	898	122.719	812	114.636	1130	121.776	869	97.1164	776	85.1978	830	94.1508	886	108.754	1155	117.002	1137
CJI97_000918	1499	49.6941	1616	47.2057	1779	56.0867	1434	48.3369	1531	46.4862	1214	37.5474	1685	57.8127	2215	62.1764	1830	58.6065	1569	51.8073	1780	57.1524	1733	49.6551	1813	59.2541	1699	54.9353	1997	58.4169	1184	46.8267	1176	44.7396	1168	45.905	1510	45.3013	1403	43.6497	1215	37.1359	1112	35.1157	1229	41.9967	1264	35.646	1813
CJI97_000919	35952	1127.83	37682	1041.61	45772	1365.53	34482	1099.86	32479	933.187	37679	1102.75	35361	1148.06	38698	1027.92	36866	1117.22	36510	1140.77	34166	1038.07	41341	1120.89	31059	960.561	28365	867.876	33351	923.18	35396	1324.69	36153	1301.51	37930	1410.64	36635	1040.03	34022	1001.61	41482	1199.76	52453	1567.41	50991	1648.82	58991	1574.22	31633
CJI97_000920	2283	54.8791	2532	53.6308	1833	41.9029	2261	55.2622	2633	57.9692	2416	54.1821	2827	70.331	3082	62.731	3136	72.823	3259	78.028	3033	70.6129	2951	61.3101	3274	77.5885	2632	61.708	2962	62.8266	1391	39.8903	1479	40.7991	1309	37.3039	2874	62.5199	2572	58.022	2416	53.5442	1606	36.7739	1348	33.4003	1836	37.5434	3586
CJI97_000921	2716	75.8667	2742	67.4898	2381	63.2501	2397	68.0793	2713	69.4091	2379	61.9974	2896	83.722	3246	76.7747	3110	83.9214	2897	80.5999	3054	82.623	2895	69.8927	3174	87.4068	2654	72.3064	3261	80.3765	2040	67.9814	1772	56.8024	1698	56.2306	3019	76.3158	2737	71.7491	2755	70.9508	2180	58.0057	1821	52.4313	2378	56.5057	3741
CJI97_000922	2623	49.0985	2733	45.0774	2654	47.2445	2111	40.1776	2041	34.9911	1753	30.6132	3261	63.1743	3674	58.2314	3100	56.0561	2871	53.5263	3138	56.8897	2975	48.1303	3186	58.794	2412	44.0353	3099	51.1857	1894	42.2949	1718	36.9041	2032	45.0928	4096	69.3841	4136	72.6558	4615	79.6445	2119	37.7828	2668	51.4772	3027	48.1994	3381
CJI97_000923	6261	527.11	6192	459.344	6419	513.932	2896	247.903	3243	250.063	3044	239.089	3870	337.201	3318	236.528	4306	350.205	4479	375.581	4601	375.164	4651	338.428	4398	365.031	2816	231.23	2766	205.479	4388	440.72	4851	468.674	4265	425.687	5174	394.198	5098	402.789	5802	450.35	3882	311.32	4251	368.9	4149	297.14	7024
CJI97_000924	63	15.2046	110	23.3925	49	11.2463	67	16.4413	78	17.2415	71	15.9864	50	12.4889	68	13.8961	58	13.5224	42	10.096	45	10.5186	32	6.67493	61	14.5138	74	17.4189	27	5.74984	36	10.3652	22	6.09311	27	7.72525	36	7.86262	36	8.15375	23	5.11773	40	9.19577	38	9.45319	36	7.39089	88
CJI97_000925	341	6.68727	431	7.44768	263	4.90491	402	8.0158	541	9.71711	455	8.3246	349	7.08337	505	8.3856	426	8.0704	372	7.26611	428	8.12922	302	5.11874	484	9.35744	456	8.72195	509	8.80784	251	5.87228	232	5.22112	158	3.67338	345	6.12271	285	5.24517	179	3.2364	177	3.30644	129	2.60762	136	2.26878	533
CJI97_000926	282	28.0462	331	29.007	272	25.7261	271	27.4044	334	30.424	284	26.3512	214	22.0271	308	25.9373	275	26.421	291	28.8259	281	27.0671	317	27.2487	303	29.7088	305	29.5855	326	28.6088	203	24.0857	170	19.4024	176	20.7516	251	22.5906	222	20.7204	222	20.356	215	20.3684	162	16.6073	184	15.5669	352
CJI97_000927	705	26.0429	835	27.1792	695	24.4155	583	21.8975	743	25.1382	522	17.9899	694	26.5326	764	23.8969	731	26.0861	712	26.1966	743	26.5827	874	27.9044	741	26.9858	558	20.1043	731	23.8273	548	24.1501	571	24.2057	472	20.6707	686	22.9327	607	21.0431	617	21.0136	561	19.7404	569	21.6657	676	21.2425	876
CJI97_000928	225	8.01706	273	8.57126	239	8.09862	217	7.86173	253	8.25655	269	8.94216	352	12.9806	428	12.9129	339	11.6687	371	13.1665	382	13.1828	290	8.93084	386	13.5593	314	10.9123	401	12.6076	244	10.372	215	8.79129	208	8.78637	308	9.93146	297	9.93137	329	10.8079	313	10.6236	139	5.10513	188	5.69836	436
CJI97_000929	247	23.9085	211	17.9964	193	17.7661	227	22.3412	218	19.3266	273	24.6533	178	17.8318	238	19.5065	204	19.0755	220	21.2101	209	19.5935	246	20.5803	201	19.1808	268	25.3014	236	20.1569	175	20.2084	165	18.3282	102	11.7049	210	18.3952	176	15.9878	201	17.9376	123	11.341	131	13.0703	147	12.1041	306
CJI97_000930	919	25.9915	1145	28.5346	1078	28.9945	931	26.7727	1002	25.9555	771	20.3436	822	24.0607	1084	25.9594	954	26.0649	963	27.1273	913	25.0091	927	22.6599	897	25.0107	950	26.2056	1088	27.152	761	25.6767	795	25.8027	555	18.609	841	21.525	766	20.3313	748	19.5044	632	17.0265	635	18.5118	631	15.1812	980
CJI97_000931	195	7.93178	236	8.45858	247	9.55463	111	4.59077	252	9.3882	176	6.67892	147	6.18833	203	6.99167	216	8.48753	177	7.17091	161	6.34268	222	7.80461	262	10.5064	193	7.65681	172	6.17336	193	9.36553	213	9.94254	212	10.2232	219	8.0614	187	7.13835	173	6.48779	187	7.24554	165	6.91799	220	7.61234	328
CJI97_000932	2275	196.091	2758	209.469	1507	123.53	2755	241.449	3111	245.597	3134	252.019	2395	213.65	3178	231.942	2499	208.082	1833	157.364	2237	186.747	1547	115.247	2408	204.621	3034	255.063	3012	229.081	1258	129.359	1232	121.862	1013	103.514	2167	169.031	1727	139.698	985	78.2758	2247	184.49	959	85.2031	1408	103.238	2957
CJI97_000933	570	40.9421	619	39.1774	216	14.7547	572	41.7751	590	38.8144	576	38.599	765	56.8692	1177	71.5848	705	48.9188	508	36.3433	706	49.1146	441	27.3776	742	52.5432	898	62.911	821	52.0351	189	16.1956	144	11.8697	87	7.40847	359	23.3357	342	23.0538	159	10.5295	140	9.57893	76	5.6269	109	6.66011	544
CJI97_000934	959	14.1472	1021	13.2717	742	10.4096	877	13.1546	1043	14.0923	859	11.8223	1221	18.6418	1453	18.1495	1111	15.8328	1152	16.9266	1214	17.3453	1134	14.4586	1164	16.9286	1146	16.4889	1261	16.4144	506	8.90514	495	8.37989	397	6.94314	782	10.4397	876	12.1276	687	9.34378	608	8.54375	482	7.32923	612	7.68002	1151
CJI97_000935	341	20.1054	431	22.3916	263	14.7467	393	23.5601	475	25.6506	410	22.5527	399	24.3473	474	23.6638	418	23.8081	391	22.9614	370	21.1286	372	18.9567	425	24.7038	343	19.7245	426	22.1628	285	20.0466	340	23.0048	248	17.335	417	22.2497	323	17.8723	208	11.3067	475	26.6775	218	13.2487	214	10.7332	524
CJI97_000936	1834	60.2482	2256	65.303	1526	47.6738	3644	121.716	3678	110.663	2930	89.7987	990	33.6589	1239	34.4639	920	29.196	495	16.1962	792	25.1988	412	11.6978	895	28.9858	1357	43.4789	1390	40.2918	1312	51.4182	1485	55.9825	1136	44.2422	1946	57.8519	1465	45.165	1142	34.588	913	28.5699	834	28.2404	738	20.6234	2667
CJI97_000937	271	20.8736	289	19.6144	203	14.8698	545	42.6826	485	34.2149	711	51.0923	382	30.4517	478	31.1749	340	25.2987	264	20.2534	389	29.0194	200	13.3144	336	25.5144	430	32.3036	496	33.7107	182	16.7239	140	12.3748	89	8.12703	434	30.2516	321	23.2035	266	18.8897	164	12.0328	174	13.8146	250	16.3805	433
CJI97_000938	2424	124.648	2597	117.673	1893	92.5731	5040	263.518	5308	249.994	5185	248.748	2937	156.307	4195	182.656	2424	120.414	2019	103.408	2712	135.068	1516	67.3774	2824	143.165	3605	180.806	3662	166.161	1357	83.2477	1448	85.4484	981	59.8048	2534	117.921	1938	93.5249	1306	61.9172	1567	76.7566	1124	59.5771	1857	81.2316	2926
CJI97_000939	3787	62.3159	4388	63.6238	3428	53.6445	3245	54.2931	4011	60.4507	3324	51.0296	3633	61.8712	4637	64.6084	3895	61.9159	3928	64.3783	4009	63.8925	4357	61.9659	4012	65.0851	3737	59.9765	4126	59.9087	2885	56.6354	2755	52.0244	2328	45.4151	3647	54.3087	3701	57.1535	3174	48.1532	2337	36.6316	2482	42.0984	2756	38.5782	5440
CJI97_000940	347	3.99552	446	4.5251	232	2.54046	591	6.91922	510	5.37848	443	4.75888	559	6.66155	693	6.75656	542	6.02884	453	5.19525	512	5.70984	369	3.67225	525	5.95964	674	7.56934	637	6.47203	188	2.5825	222	2.93345	172	2.34793	288	3.001	310	3.34985	225	2.38858	192	2.1059	187	2.21945	207	2.02756	619
CJI97_000941	570	21.8127	824	27.7851	704	25.6205	707	27.5094	1000	35.0494	669	23.8847	715	28.3179	876	28.3849	783	28.946	686	26.1471	740	27.4269	853	28.2128	869	32.7848	690	25.7536	748	25.2577	779	35.564	796	34.9566	755	34.2528	1015	35.1505	829	29.7721	776	27.3786	742	27.0478	674	26.5861	601	19.5645	1192
CJI97_000942	522	19.0112	584	18.7414	558	19.3266	432	15.9974	669	22.3157	576	19.5713	733	27.6289	983	30.3139	770	27.0908	728	26.408	894	31.5346	696	21.9084	876	31.4529	848	30.1224	961	30.8831	618	26.8514	679	28.3786	736	31.7784	892	29.3991	841	28.7446	855	28.7091	848	29.4191	747	28.0427	879	27.2325	1341
CJI97_000943	3002	69.7541	3244	66.4185	4577	101.139	1789	42.2664	2405	51.1822	1789	38.7817	2745	66.0117	3076	60.5193	3031	68.0355	3683	85.2364	3403	76.5828	6169	123.89	2838	65.0112	2212	50.1301	2961	60.7092	4098	113.598	4246	113.219	5065	139.525	3303	69.454	3556	77.5427	5102	109.298	6344	140.416	5432	130.1	6327	125.059	3856
CJI97_000944	3830	50.1634	3964	45.7479	4185	52.1272	3614	48.1285	4038	48.4395	3474	42.4498	4124	55.9019	4849	53.776	4340	54.9122	4570	59.6168	4553	57.7559	4901	55.4798	4618	59.6292	3943	50.3697	5089	58.8136	3509	54.829	3394	51.0131	3330	51.7066	4821	57.142	4949	60.8311	4817	58.1673	4038	50.3788	3632	49.0336	4422	49.2682	5280
CJI97_000945	164	4.95579	228	6.07091	208	5.97741	248	7.61986	267	7.38969	247	6.96344	242	7.56841	338	8.64838	203	5.92593	224	6.7419	250	7.31678	183	4.7795	251	7.47757	304	8.95978	305	8.13254	133	4.79468	198	6.8662	168	6.01856	291	7.95779	210	5.95537	111	3.09248	184	5.2964	125	3.89349	171	4.39567	294
CJI97_000946	28086	1771.35	26402	1467.24	29560	1772.96	27897	1788.95	28021	1618.61	32929	1937.54	35515	2318.17	40342	2154.37	31489	1918.51	32445	2038.11	34160	2086.62	28348	1545.25	32919	2046.81	28522	1754.48	38101	2120.35	20927	1574.56	19827	1435	18526	1385.19	27865	1590.39	27078	1602.7	24019	1396.64	24065	1445.75	27658	1798.02	29268	1570.24	28306
CJI97_000947	18203	156.229	21696	164.077	29197	238.308	10432	91.036	12675	99.6353	10681	85.5242	21783	193.489	23308	169.384	24362	201.987	31162	266.385	28066	233.298	51302	380.554	25243	213.588	16689	139.703	24448	185.148	24867	254.614	25734	253.459	31899	324.572	29946	232.589	34035	274.136	48009	379.889	42384	346.509	38315	338.96	41130	300.288	31670
CJI97_000948	11	0.592584	23	1.09178	21	1.07586	5	0.273875	32	1.57889	16	0.804145	5	0.27877	12	0.547377	12	0.624496	5	0.268282	13	0.678283	9	0.419046	33	1.75262	18	0.945766	6	0.28521	18	1.15683	19	1.17461	26	1.66052	44	2.14506	7	0.353896	10	0.496674	22	1.12895	7	0.3887	5	0.229132	40
CJI97_000949	103	2.78265	62	1.47592	49	1.25892	63	1.73057	71	1.75681	46	1.15941	68	1.9013	75	1.71566	60	1.5659	43	1.15706	67	1.7531	49	1.14414	57	1.51815	56	1.47558	57	1.35879	34	1.09582	39	1.20911	23	0.736653	45	1.10018	52	1.31839	28	0.697419	25	0.643361	21	0.584791	30	0.689449	91
CJI97_000950	1298	57.3043	1663	64.6925	1431	60.0804	1245	55.8866	1625	65.7069	1495	61.576	1404	64.1504	1791	66.9509	1614	68.8346	1554	68.3326	1578	67.473	1777	67.805	1668	72.5982	1696	73.0285	1674	65.2116	1215	63.9922	1403	71.0807	1248	65.3192	1413	56.4527	1270	52.6182	1110	45.1804	1577	66.3189	991	45.0968	1595	59.9008	1989
CJI97_000951	688	26.6096	1106	37.6925	817	30.0506	695	27.3314	1055	37.3722	681	24.5728	580	23.2166	797	26.101	715	26.7145	634	24.4233	742	27.7949	950	31.7567	762	29.0551	865	32.6303	814	27.78	812	37.4667	847	37.5937	704	32.2802	798	27.9308	635	23.0486	630	22.4649	581	21.4052	521	20.7705	688	22.6359	944
CJI97_000952	106	3.50124	216	6.28664	255	8.01007	325	10.915	317	9.59004	276	8.50516	215	7.34977	266	7.43954	269	8.58339	250	8.2247	243	7.77379	214	6.1093	282	9.18294	205	6.60426	227	6.61605	366	14.4223	299	11.3336	220	8.61494	289	8.6386	206	6.38562	114	3.47164	490	15.4172	206	7.01363	200	5.6196	276
CJI97_000953	6990	134.172	7173	121.321	9205	168.031	4788	93.4469	5402	94.9696	4425	79.242	6526	129.644	7165	116.453	7422	137.625	8147	155.757	7237	134.541	9981	165.585	7095	134.262	4537	84.9391	6933	117.426	7034	161.074	6678	147.1	7547	171.74	8859	153.886	9481	170.789	12371	218.929	9866	180.393	8659	171.322	10625	173.489	8934
CJI97_000954	6885	171.658	7499	164.745	6754	160.14	6464	163.865	6833	156.033	7142	166.126	7150	184.495	8123	171.484	7548	181.795	7748	192.404	7599	183.496	8940	192.646	7843	192.779	7177	174.525	8040	176.878	6165	183.371	6196	177.277	6608	195.318	10521	237.381	10418	243.761	11949	274.666	7976	189.425	7221	185.574	9523	201.973	12184
CJI97_000955	3151	97.1643	3657	99.3648	4453	130.584	4144	129.928	3677	103.848	4558	131.126	3064	97.7837	3400	88.7739	2887	85.9995	3023	92.8455	2967	88.6107	3417	91.0678	2931	89.1027	2883	86.7076	3513	95.5858	3891	143.139	3689	130.541	3345	122.284	4936	137.741	4762	137.806	4839	137.571	4641	136.321	3723	118.334	4583	120.217	4457
CJI97_000956	14317	457.052	19150	538.681	19215	583.357	10135	328.975	11275	329.667	10445	311.085	14425	476.594	14336	387.516	18739	577.897	18593	591.19	18236	563.837	21990	606.737	20017	629.984	13855	431.394	14349	404.196	17262	657.42	17859	654.262	16914	640.137	18508	534.691	14954	448.013	12864	378.62	20329	618.191	14303	470.652	15794	428.909	26022
CJI97_000957	2271	39.9483	2449	37.9594	2339	39.1284	903	16.1508	1153	18.5761	851	13.9659	1746	31.7867	1453	21.6419	1921	32.6437	2055	36.0045	2204	37.5494	2245	34.1318	2255	39.1061	1216	20.8626	1277	19.8212	2220	46.5878	2242	45.2583	2295	47.8605	2517	40.0677	2347	38.7449	2189	35.501	2816	47.1853	1997	36.2092	2796	41.8386	3461
CJI97_000958	5666	334.068	5834	303.091	7004	392.721	3175	190.339	3003	162.166	3429	188.618	4086	249.331	3947	197.049	4674	266.218	4616	271.074	4418	252.287	5214	265.699	4172	242.504	2643	151.988	2959	153.943	5004	351.977	4985	337.291	5021	350.963	5064	270.198	4492	248.552	4248	230.917	5501	308.953	5687	345.622	6673	334.687	5115
CJI97_000959	111	11.481	126	11.4836	149	14.6563	118	12.4098	194	18.3783	124	11.9657	119	12.7387	141	12.3488	140	13.9887	86	8.85975	113	11.32	83	7.4199	156	15.9074	123	12.4085	113	10.3132	163	20.1134	164	19.4663	143	17.5351	152	14.2276	110	10.6775	89	8.48716	122	12.0202	75	7.99612	105	9.23862	204
CJI97_000960	156	8.87961	190	9.52955	156	8.44451	269	15.5685	325	16.9433	273	14.4974	272	16.0235	336	16.1941	297	16.3311	249	14.1167	285	15.7118	214	10.528	310	17.3959	349	19.3753	345	17.3279	220	14.9393	165	10.7779	163	10.9994	228	11.7445	190	10.1495	111	5.82514	266	14.4226	130	7.62732	141	6.82728	267
CJI97_000961	439	38.7621	540	42.0132	551	46.2673	373	33.4871	514	41.5672	401	33.0327	562	51.3568	739	55.2504	691	58.9402	661	58.1311	752	64.3089	776	59.2197	746	64.9379	703	60.5413	823	64.1209	363	38.2373	425	43.0639	333	34.8578	475	37.9547	399	33.0625	406	33.0509	420	35.3252	439	39.9546	479	35.978	797
CJI97_000962	2116	83.4448	2358	81.9364	3145	117.946	1595	63.9544	1512	54.6111	1759	64.7153	5498	224.392	7641	255.142	7005	266.86	8756	343.917	9030	344.891	15202	518.139	8816	342.746	8627	331.816	8676	301.898	1769	83.2243	2069	93.6323	2636	123.237	2994	106.848	2886	106.807	4128	150.085	3288	123.512	2940	119.506	3409	114.359	7316
CJI97_000963	7127	528.705	7502	490.38	7942	560.295	6449	486.435	5950	404.267	6954	481.281	6034	463.267	6779	425.815	6292	450.906	5722	422.784	6082	436.982	5437	348.6	6001	438.881	6106	441.792	6378	417.492	5927	524.542	6100	519.299	5574	490.216	6242	419.045	5442	378.866	5911	404.279	6369	450.06	6585	503.526	7599	479.537	6986
CJI97_000964	1932	60.8185	2492	69.1235	1575	47.1508	2357	75.4422	2863	82.5458	2301	67.5776	1683	54.8318	2353	62.719	1750	53.2179	1351	42.3593	1664	50.7332	1304	35.4787	1852	57.476	2391	73.4112	2011	55.8596	1339	50.2861	1421	51.3339	1078	40.231	1711	48.7426	1518	44.8456	1262	36.6271	1141	34.2143	831	26.9643	1026	27.4748	2212
CJI97_000965	2762	57.597	3207	58.9284	2201	43.6493	3301	69.992	4043	77.2193	3244	63.1124	4224	91.1633	4943	87.2802	3828	77.1151	4618	95.9169	4510	91.0885	3612	65.1008	4811	98.9075	4619	93.9461	5708	105.031	1458	36.2721	1602	38.3372	1174	29.0241	2955	55.7653	2602	50.9218	1947	37.4332	1223	24.2938	1059	22.7631	1344	23.8416	4056
CJI97_000966	40	3.13433	99	6.83548	75	5.5889	105	8.36565	81	5.81319	82	5.99454	56	4.54142	61	4.04727	52	3.93621	50	3.90228	68	5.16064	59	3.99575	92	7.10705	96	7.33685	72	4.97822	80	7.47847	98	8.81235	39	3.62295	85	6.02744	53	3.89745	50	3.61217	81	6.04592	47	3.79614	43	2.86624	93
CJI97_000967	1437	63.7519	1753	68.5279	948	39.9968	1575	71.0465	1994	81.0227	1627	67.3413	1672	76.7701	2332	87.6018	1682	72.0864	1478	65.3093	1581	67.9326	1248	47.8534	1769	77.3715	2131	92.2091	2080	81.4248	656	34.7199	652	33.1944	486	25.5615	1500	60.2223	1233	51.3357	820	33.5401	511	21.5948	386	17.6516	391	14.7561	2071
CJI97_000968	439	27.4956	472	26.0489	503	29.9604	457	29.1032	500	28.6823	616	35.9946	365	23.6598	491	26.0392	332	20.0876	296	18.4652	381	23.1118	320	17.3225	378	23.3403	416	25.4124	389	21.4983	387	28.9167	392	28.1751	346	25.6914	496	28.1132	418	24.5694	385	22.2317	415	24.7594	404	26.0819	462	24.615	517
CJI97_000969	1228	25.6968	1665	30.7004	1496	29.7709	1636	34.8088	1923	36.8557	1395	27.234	1362	29.4969	1749	30.9898	1379	27.8763	1268	26.428	1358	27.5227	1394	25.2118	1364	28.1392	1354	27.6346	1624	29.9863	1296	32.3537	1272	30.5456	976	24.2127	1453	27.5154	1311	25.7456	1158	22.341	1160	23.1223	959	20.6851	1189	21.1652	1606
CJI97_000970	332	17.1698	411	18.7292	476	23.4108	320	16.8269	509	24.1097	462	22.2909	523	27.993	574	25.1356	553	27.6277	435	22.4069	555	27.7992	360	16.0913	722	36.8114	683	34.4511	661	30.1639	419	25.8512	419	24.867	342	20.9685	560	26.2087	504	24.4613	398	18.9769	451	22.2176	370	19.7238	367	16.1456	1103
CJI97_000971	229	34.2568	265	34.9306	230	32.7204	250	38.0257	260	35.6229	255	35.5884	204	31.5835	290	36.7331	234	33.8157	222	33.0772	219	31.7297	147	19.006	272	40.1141	290	42.312	263	34.7155	207	36.942	187	32.1021	177	31.3905	279	37.7698	166	23.3045	135	18.6191	176	25.0794	165	25.4422	199	25.3235	416
CJI97_000972	787	131.901	765	112.975	693	110.455	799	136.159	988	151.661	1070	167.307	704	122.114	797	113.104	743	120.296	611	101.995	743	120.607	546	79.091	740	122.27	783	127.994	864	127.774	591	118.168	637	122.516	548	108.885	653	99.0412	577	90.7546	522	80.6598	673	107.444	564	97.4342	739	105.36	1042
CJI97_000973	1062	35.7305	1195	35.4268	1072	34.2996	1517	51.895	1704	52.5084	1385	43.4732	889	30.9553	1177	33.5304	936	30.4215	839	28.1152	993	32.3574	856	24.8914	950	31.5105	1051	34.4882	1159	34.4076	895	35.9232	848	32.741	751	29.9549	1094	33.309	901	28.4485	654	20.2864	746	23.9082	629	21.8134	793	22.6959	1299
CJI97_000974	614	86.827	1105	137.689	766	103.014	1195	171.823	1094	141.693	1399	184.57	816	119.425	1308	156.618	802	109.56	355	50.0011	685	93.8183	523	63.9219	999	139.274	1641	226.334	1191	148.612	797	134.457	761	123.496	655	109.81	932	119.27	609	80.8209	122	15.906	1579	212.697	546	79.5864	983	118.25	928
CJI97_000976	1695	120.317	1903	119.027	1302	87.8916	2119	152.937	2312	150.31	2325	153.97	1331	97.7808	1907	114.619	1315	90.1723	1014	71.69	1183	81.3301	881	54.0498	1201	84.0458	1821	126.073	1666	104.349	1004	85.0214	1143	93.1073	957	80.5344	1140	73.2303	987	65.7496	984	64.397	1081	73.0929	952	69.6551	1241	74.9355	1718
CJI97_000977	99	3.11106	116	3.21204	120	3.58621	77	2.46031	84	2.41768	90	2.6386	74	2.40672	109	2.90034	72	2.18573	61	1.90927	80	2.43486	66	1.79258	73	2.26159	127	3.89253	93	2.57878	76	2.84922	69	2.48831	82	3.05493	106	3.01446	132	3.89285	80	2.31781	56	1.67631	91	2.94764	61	1.63066	141
CJI97_000978	659	12.5298	1186	19.8698	886	16.0204	1421	27.4713	926	16.1256	960	17.029	842	16.5688	1106	17.8059	840	15.4287	907	17.1764	968	17.8256	1018	16.729	888	16.6452	1022	18.9524	1084	18.1864	669	15.1748	927	20.2265	581	13.0963	833	14.3329	750	13.3826	791	13.866	508	9.2006	486	9.52479	509	8.23259	1030
CJI97_000979	239	23.3842	289	24.9156	212	19.7261	219	21.7869	224	20.0733	133	12.1404	299	30.2772	391	32.3929	322	30.4349	394	38.3959	341	32.3139	344	29.0901	320	30.8668	277	26.4337	374	32.2889	109	12.723	144	16.1685	130	15.0793	252	22.3129	215	19.7416	193	17.4099	151	14.0733	110	11.0937	144	11.9852	313
CJI97_000980	530	14.2547	633	15.0015	443	11.3309	595	16.2714	590	14.5338	469	11.7682	850	23.6603	1167	26.5767	883	22.9421	792	21.2164	941	24.5121	712	16.551	927	24.5798	991	25.9962	1143	27.1259	351	11.2623	375	11.5743	307	9.78889	582	14.1656	465	11.7369	350	8.67888	306	7.83963	247	6.84759	242	5.53676	918
CJI97_000981	1066	58.2942	1244	59.9429	1204	62.6145	1002	55.7137	1247	62.4569	1215	61.9872	963	54.5022	1111	51.4435	1066	56.314	1112	60.5672	1146	60.6965	1145	54.1172	1311	70.6786	1256	66.9904	1372	66.2033	955	62.3032	1050	65.893	1093	70.8602	1392	68.887	1228	63.0212	1150	57.9803	1388	72.3021	1230	69.3319	1447	67.3126	1973
CJI97_000982	334	13.9622	408	15.0286	216	8.58702	762	32.3884	990	37.9043	780	30.4201	162	7.00879	323	11.433	194	7.83432	237	9.86782	273	11.053	193	6.97312	293	12.0752	377	15.3711	517	19.0702	205	10.2235	245	11.7532	192	9.51532	341	12.9001	297	11.6516	287	11.0613	186	7.40652	176	7.58369	176	6.25865	622
CJI97_000983	32586	312.245	36052	304.399	35164	320.437	62068	604.725	60179	528.147	51390	459.41	39608	392.796	58824	477.273	34129	315.921	23851	227.633	28563	265.081	21692	179.649	35253	333.026	42837	400.348	51709	437.207	32038	366.242	33043	363.35	33387	379.276	58342	505.913	53936	485.024	53481	472.474	44494	406.124	34335	339.126	49891	406.674	51511
CJI97_000984	622	18.3965	784	20.432	457	12.8541	993	29.8621	1230	33.3193	955	26.3515	538	16.4682	818	20.4855	488	13.943	397	11.695	459	13.1483	255	6.51849	602	17.5533	909	26.2218	805	21.0086	404	14.2549	446	15.1377	284	9.95811	853	22.8309	618	17.1535	402	10.9619	460	12.9597	142	4.32905	285	7.1705	822
CJI97_000985	23239	369.959	27335	383.446	27957	423.26	18725	303.098	20942	305.351	17895	265.782	25090	413.386	30204	407.145	26540	408.158	26153	414.688	26589	409.967	29799	410.015	25263	396.495	23306	361.874	29507	414.494	21063	400.032	22486	410.799	23006	434.201	26738	385.208	25285	377.763	24556	360.419	25605	388.288	22335	366.506	28062	380.027	30989
CJI97_000986	1881	77.5569	2069	75.1695	2156	84.5398	1648	69.09	2340	88.3676	1883	72.4335	1165	49.7138	1341	46.8176	1186	47.2397	1386	56.9193	1342	53.5914	1818	64.7869	1382	56.1768	1029	41.381	1102	40.0932	2094	103.002	2509	118.717	2130	104.118	1767	65.9323	1570	60.7507	1528	58.0857	3257	127.921	1969	83.683	3565	125.041	1892
CJI97_000987	195	41.0424	293	54.3394	258	51.6414	151	32.3148	252	48.5785	124	24.3488	187	40.7342	195	34.7521	232	47.1712	248	51.9893	197	40.1582	234	42.5672	265	54.9871	158	32.4347	186	34.5436	166	41.6816	177	42.7516	231	57.6399	307	58.4745	256	50.5659	260	50.4528	222	44.5086	156	33.844	242	43.3284	303
CJI97_000988	1867	31.8512	2140	32.1695	1757	28.5058	2265	39.2894	2490	38.9068	2482	39.5039	1686	29.7686	2082	30.0753	1705	28.0994	1705	28.9714	1634	26.9987	1577	23.2527	1848	31.0814	1742	28.9857	1981	29.821	1456	29.6334	1430	27.9962	1302	26.3333	2407	37.161	2364	37.8485	2293	36.0661	1910	31.039	1482	26.0609	2169	31.4775	2361
CJI97_000989	806	24.9815	1052	28.7309	619	18.2454	911	28.7096	1155	32.7877	936	27.0656	712	22.8393	1021	26.7952	857	25.6599	790	24.3879	762	22.8744	911	24.4041	787	24.0478	837	25.3025	880	24.0671	583	21.5571	583	20.7364	404	14.8449	708	19.8585	747	21.7282	636	18.1742	469	13.8468	400	12.7792	496	13.0775	1188
CJI97_000990	2924	45.3138	3226	44.0522	2344	34.5455	3028	47.7129	3325	47.1944	2842	41.0899	2641	42.3586	3235	42.4499	2901	43.4302	2469	38.11	2546	38.214	1964	26.3061	2736	41.801	2788	42.1406	2997	40.9824	1587	29.3406	1718	30.5533	1210	22.2307	2435	34.1493	2058	29.9308	1735	24.7895	1219	17.9949	1254	20.0314	1575	20.7632	3455
CJI97_000991	3646	191.847	4719	218.795	4753	237.841	1819	97.3188	3244	156.338	2086	102.402	2863	155.912	3013	134.241	3278	166.624	3372	176.722	3285	167.411	4810	218.748	3466	179.797	2525	129.585	2374	110.224	4405	276.517	4640	280.18	4541	283.272	4911	233.85	4522	223.3	5116	248.189	4525	226.803	3930	213.152	4284	191.755	5077
CJI97_000992	390	31.656	483	34.5452	440	33.9644	395	32.5998	533	39.6245	547	41.4225	426	35.7866	504	34.6394	431	33.7956	440	35.572	443	34.8262	474	33.2531	456	36.49	376	29.7669	379	27.1449	461	44.6407	493	45.9219	378	36.3745	482	35.4053	406	30.927	334	24.9949	493	38.1181	387	32.3789	417	28.793	627
CJI97_000993	597	39.1527	665	38.4289	621	38.731	568	37.8758	725	43.5482	547	33.4682	521	35.3626	671	37.2613	619	39.2165	580	37.8861	571	36.2689	688	38.9976	650	42.026	634	40.5537	637	36.8624	491	38.4156	530	39.8882	487	37.8643	539	31.9894	458	28.1886	407	24.6091	537	33.5471	484	32.7184	570	31.7996	764
CJI97_000994	1040	37.8768	1186	38.0605	1017	35.2242	2226	82.4311	2080	69.3823	2202	74.8195	1076	40.5576	1769	54.5527	912	32.0868	694	25.1747	896	31.6052	586	18.4459	937	33.6431	1517	53.8865	1518	48.783	827	35.9322	915	38.2422	641	27.6765	1284	42.319	992	33.9056	447	15.0093	854	29.6272	441	16.5553	701	21.7179	1180
CJI97_000995	12625	468.282	13988	457.174	11571	408.158	14301	539.348	15479	525.853	14931	516.682	11802	453.056	14586	458.101	12574	450.548	10232	378.008	11742	421.822	8122	260.376	11468	419.354	13794	499.024	14410	471.626	8483	375.374	8380	356.699	7371	324.128	13256	444.958	11464	399.055	9641	329.695	8383	296.189	7690	294.01	10092	318.429	13743
CJI97_000996	706	17.6751	734	16.1921	640	15.2377	933	23.7501	949	21.7605	631	14.7382	835	21.6354	1065	22.5765	874	21.1378	776	19.3501	798	19.3496	675	14.6057	840	20.7326	774	18.8996	992	21.9143	462	13.7987	454	13.0435	382	11.338	654	14.8172	662	15.5538	593	13.6876	317	7.5598	382	9.85782	515	10.9679	875
CJI97_000997	576	31.2156	782	37.3427	441	22.7284	738	40.6661	998	49.5365	830	41.9648	474	26.5857	627	28.7717	618	32.3541	469	25.3155	517	27.1363	460	21.5461	648	34.6212	707	37.37	647	30.9393	323	20.8829	357	22.2024	279	17.9254	623	30.554	502	25.5313	467	23.3336	317	16.3645	333	18.6017	404	18.6248	835
CJI97_000998	1502	51.4911	1862	56.246	1125	36.6771	1702	59.3264	2316	72.7187	1478	47.271	1186	42.0791	1435	41.6546	1323	43.814	1317	44.9689	1270	42.1674	1454	43.0813	1334	45.0853	1184	39.5884	1174	35.513	1221	49.9363	1149	45.2027	910	36.9843	1414	43.8674	1338	43.0466	1229	38.8444	876	28.6062	796	28.1278	1068	31.1453	1734
CJI97_000999	6652	291.54	6906	266.7	6924	288.592	2825	125.89	3254	130.62	3075	125.733	3041	137.937	2698	100.124	3945	167.026	3439	150.122	3196	135.664	3857	146.102	2942	127.118	1995	85.2793	2036	78.7374	5117	267.547	5297	266.414	4960	257.716	3710	147.147	3608	148.4	4251	171.772	5486	229.031	5303	239.567	7159	266.906	5627
CJI97_001000	43	2.02164	75	3.10704	65	2.90623	42	2.00776	41	1.76549	46	2.01767	31	1.5084	45	1.79142	73	3.3155	42	1.96675	52	2.36782	45	1.82856	44	2.03941	53	2.43033	55	2.28168	47	2.63616	49	2.64371	26	1.44918	49	2.08479	46	2.02961	50	2.1673	31	1.38832	32	1.55076	49	1.95971	112
CJI97_001001	1159	20.9369	1265	20.1358	650	11.1666	675	12.3982	1026	16.9754	768	12.9434	681	12.732	569	8.70341	653	11.3955	790	14.2141	813	14.2243	563	8.7902	734	13.072	381	6.71286	402	6.40784	538	11.5944	597	12.3761	482	10.3226	821	13.4215	650	11.0195	444	7.39479	527	9.06843	408	7.59711	540	8.29816	1218
CJI97_001002	1308	285.25	1434	275.56	973	201.796	1353	300.014	1249	249.474	1687	343.234	1036	233.829	1339	247.256	1297	273.243	912	198.097	1071	226.213	859	161.91	1048	225.318	1429	303.952	1295	249.198	652	169.631	724	181.192	711	183.824	1196	236.037	1056	216.124	863	173.517	678	140.845	710	159.601	788	146.185	1437
CJI97_001003	1658	26.5115	1691	23.8255	1473	22.3992	2158	35.0855	2364	34.6212	1795	26.7776	2145	35.4974	2824	38.2352	2011	31.0637	1818	28.954	2037	31.5465	1484	20.509	2061	32.4896	2285	35.6361	2656	37.4744	1114	21.2507	1258	23.0841	997	18.8999	1643	23.7748	1390	20.8586	943	13.902	1270	19.344	1032	17.0094	1373	18.6758	3010
CJI97_001004	555	17.0849	900	24.4124	1082	31.6757	648	20.2824	973	27.4332	688	19.759	619	19.721	704	18.3502	651	19.3594	653	20.0215	671	20.0056	950	25.2758	694	21.0618	663	19.9061	715	19.4215	1162	42.674	1248	44.0875	1130	41.2393	924	25.7407	911	26.3183	864	24.5215	1105	32.4022	987	31.3181	978	25.6105	975
CJI97_001005	326	35.7627	355	34.3155	335	34.9492	316	35.2473	381	38.2809	281	28.7592	350	39.7375	433	40.2206	366	38.7868	247	26.9882	263	27.9434	242	22.9451	283	30.6067	295	31.5638	328	31.75	294	38.4767	308	38.7744	270	35.1148	387	38.4196	383	39.4304	203	20.5316	383	40.0225	293	33.1314	372	34.7148	304
CJI97_001006	6960	368.366	7846	365.905	6098	306.929	7938	427.176	8296	402.146	8373	413.437	7247	396.961	8866	397.325	6813	348.337	6855	361.362	7357	377.122	6823	312.11	7113	371.142	6919	357.164	7390	345.121	4738	299.16	4417	268.274	3410	213.963	6570	314.677	5893	292.703	4220	205.919	3614	182.201	4358	237.748	5124	230.695	7918
CJI97_001007	582	18.9132	702	20.1015	788	24.3527	687	22.6999	766	22.799	770	23.3448	542	18.2289	782	21.5177	584	18.3335	583	18.8701	612	19.2621	713	20.0259	663	21.2408	701	22.2184	657	18.8392	549	21.2839	625	23.3079	571	21.9984	603	17.7333	533	16.2551	590	17.6769	815	25.2285	641	21.4713	757	20.9265	779
CJI97_001008	100	5.35525	113	5.33221	120	6.11141	113	6.15296	117	5.73866	131	6.54498	88	4.87733	120	5.44138	77	3.98347	44	2.34691	78	4.04562	54	2.4994	65	3.43171	120	6.2678	73	3.44953	36	2.29996	57	3.50297	65	4.12674	54	2.617	52	2.61338	45	2.22181	122	6.22347	71	3.9192	99	4.50998	96
CJI97_001009	41	1.65654	53	1.88688	20	0.768473	21	0.862708	31	1.14716	18	0.678498	20	0.836311	19	0.65001	24	0.936743	25	1.00606	29	1.13482	22	0.76825	10	0.398323	12	0.472883	29	1.03389	22	1.06042	15	0.69549	21	1.00589	24	0.877525	11	0.417091	21	0.782261	12	0.461841	15	0.624697	25	0.859246	43
CJI97_001011	204	9.76865	245	10.3376	337	15.3467	279	13.5842	377	16.5345	415	18.54	304	15.066	373	15.1238	242	11.1947	229	10.9221	263	12.1975	181	7.49109	383	18.0809	305	14.2449	281	11.8732	312	17.8237	251	13.793	247	14.0222	467	20.2372	303	13.6166	195	8.60901	318	14.5052	184	9.08201	246	10.0207	453
CJI97_001012	1421	204.136	1729	218.862	1984	271.049	1681	245.538	1805	237.492	1179	158.015	1286	191.199	1654	201.192	1310	181.798	1172	167.694	1253	174.336	1443	179.165	1102	156.072	1199	167.996	1857	235.394	1528	261.871	1783	293.94	1846	314.392	1382	179.665	1466	197.642	2001	265.025	2856	390.82	2240	331.691	2583	315.653	1455
CJI97_001013	14883	358.713	16618	352.927	15412	353.261	13797	338.117	14789	326.468	13183	296.434	15583	388.711	19817	404.429	16087	374.561	14955	359.011	14814	345.811	16756	349.051	15165	360.343	14741	346.527	17109	363.863	12806	368.221	12930	357.632	13008	371.69	15705	342.55	15264	345.259	18687	415.25	14139	324.615	15897	394.94	16020	328.457	14397
CJI97_001014	17	0.377561	74	1.44817	41	0.86597	20	0.451642	145	2.94952	17	0.352245	47	1.08033	33	0.620585	29	0.622197	18	0.398177	18	0.387188	14	0.268738	64	1.40131	21	0.454896	32	0.627113	167	4.4248	138	3.51722	106	2.79099	109	2.19076	30	0.625288	8	0.163811	896	18.9557	48	1.09885	13	0.245607	30
CJI97_001015	4123	187.983	4775	191.835	3014	130.686	6897	319.736	7057	294.694	7177	305.286	4456	210.267	6250	241.287	4486	197.586	3353	152.266	4235	187.012	2717	107.067	4360	195.979	5380	239.245	5626	226.341	2770	150.669	2660	139.177	2180	117.835	4411	182.001	3585	153.396	2319	97.4812	4036	175.287	1800	84.5937	2764	107.202	5611
CJI97_001016	832	43.7785	836	38.7609	516	25.8207	805	43.0685	880	42.4098	1003	49.2375	610	33.2191	939	41.8362	666	33.8535	445	23.3218	657	33.4822	472	21.4655	741	38.4391	1082	55.5289	857	39.7902	433	27.1809	326	19.6851	372	23.2057	788	37.5227	585	28.8878	459	22.2672	308	15.4377	308	16.7051	391	17.5015	1033
CJI97_001017	1107	87.8838	1155	80.7966	717	54.1329	1026	82.8199	1269	92.2717	988	73.1772	932	76.5768	1429	96.0599	913	70.0202	718	56.7741	961	73.8917	666	45.698	1022	79.9888	1233	95.4726	1226	85.8834	468	44.3247	379	34.5289	376	35.3886	960	68.9704	770	57.3683	566	41.4278	362	27.3756	289	23.6493	440	29.7149	1305
CJI97_001018	376	77.3395	495	89.7157	339	66.3123	751	157.065	657	123.773	997	191.323	474	100.905	700	121.916	504	100.146	206	42.2032	366	72.913	282	50.1331	450	91.2522	767	153.873	568	103.091	348	85.3948	349	82.3798	300	73.1558	455	84.6945	229	44.2048	70	13.2747	780	152.827	261	55.3368	408	71.3893	536
CJI97_001019	151	4.97853	183	5.31648	154	4.82864	353	11.8338	361	10.9013	354	10.8889	244	8.32594	409	11.4181	205	6.52933	176	5.77964	253	8.07895	104	2.9636	309	10.0438	348	11.1907	361	10.5024	119	4.68069	120	4.54032	89	3.47879	231	6.89233	189	5.84798	88	2.67498	149	4.67954	72	2.4469	99	2.77663	305
CJI97_001020	705	24.8753	861	26.769	813	27.2803	1295	46.4595	1291	41.7206	1217	40.0615	898	32.7925	1249	37.3155	858	29.2454	661	23.2298	807	27.578	769	23.4513	936	32.5591	1191	40.9869	1119	34.839	738	31.0652	768	31.0972	685	28.6539	990	31.6114	829	27.4507	591	19.2256	655	22.0147	651	23.6766	710	21.3107	1038
CJI97_001021	429	23.9667	558	27.4685	419	22.2611	465	26.4138	676	34.5894	475	24.7573	427	24.6887	553	26.1592	454	24.5018	478	26.5977	562	30.4087	519	25.06	526	28.9704	513	27.9526	573	28.2464	382	25.4597	419	26.8625	370	24.5057	415	20.9812	358	18.7696	381	19.6241	321	17.0824	398	22.9189	343	16.3006	787
CJI97_001022	6422	262.993	8802	317.618	6375	248.276	10043	418.18	9607	360.336	7962	304.196	9795	415.143	14010	485.803	11782	466.105	12169	496.356	13445	533.268	12984	459.562	15523	626.71	18028	720.072	16779	606.313	3778	184.576	5582	262.328	4647	225.611	7641	283.175	6631	254.843	6739	254.439	5488	214.083	4525	191.008	5218	181.776	16038
CJI97_001023	911	30.1458	1020	29.7412	1057	33.2632	710	23.8887	773	23.4279	676	20.8696	1072	36.7133	1308	36.6493	1184	37.8488	1311	43.2092	1326	42.4975	1371	39.211	1413	46.0965	1188	38.3424	1352	39.4769	689	27.1999	712	27.0377	634	24.8721	834	24.975	776	24.0985	804	24.529	608	19.1649	837	28.5492	723	20.352	999
CJI97_001024	1612	56.5473	1826	56.4413	1428	47.6382	1597	56.961	2131	68.4661	1739	56.912	1731	62.8439	2190	65.0488	1905	64.5554	2187	76.4117	2282	77.5305	2485	75.3416	2345	81.0973	2083	71.2673	2250	69.6444	1097	45.9084	1159	46.6564	1087	45.2053	1806	57.3316	1485	48.887	1348	43.5964	1287	43.0049	1218	44.0406	1460	43.5671	2667
CJI97_001025	5784	461.21	6758	474.83	5104	387.045	5245	425.248	5155	376.482	6103	454.016	3778	311.783	4673	315.511	4134	318.443	3698	293.699	4234	326.988	3811	262.646	3970	312.089	4322	336.132	4118	289.744	3723	354.162	3518	321.92	3291	311.109	4622	333.527	4383	327.991	4149	305.02	3541	268.961	3702	304.275	4440	301.171	5648
CJI97_001026	359	14.3765	438	15.4554	354	13.4816	379	15.432	618	22.6669	455	16.9991	365	15.1276	467	15.8352	381	14.7392	350	13.9602	365	14.1567	305	10.5565	508	20.0557	427	16.6778	410	14.4877	364	17.3899	314	14.4301	253	12.0114	469	16.9965	302	11.3497	350	12.9223	241	9.19323	242	9.98925	244	8.31203	736
CJI97_001027	782	47.3404	773	41.2339	828	47.669	496	30.5304	674	37.3706	666	37.6146	832	52.1276	766	39.2647	911	53.2764	1163	70.1244	1117	65.4921	1372	71.7862	1078	64.337	948	55.9742	980	52.349	618	44.6326	532	36.9588	509	36.5306	1123	61.5226	1060	60.2214	941	52.5205	744	42.9033	839	52.3536	723	37.2326	1327
CJI97_001028	2741	59.9204	3207	61.7752	3302	68.6473	1779	39.5429	2558	51.2167	1637	33.3866	2884	65.25	3083	57.0674	3128	66.0577	4260	92.7556	4228	89.5182	6339	119.77	3712	80.0002	2470	52.6644	3597	69.3847	2640	68.8507	2851	71.5228	2512	65.1027	3565	70.527	3929	80.6061	3893	78.4629	2790	58.0983	3043	68.569	2989	55.5842	4256
CJI97_001029	737	44.3197	1251	66.2882	855	48.8963	346	21.1559	985	54.2515	566	31.7544	335	20.8494	430	21.8951	547	31.7767	628	37.6144	476	27.7235	1052	54.6773	630	37.3497	503	29.502	415	22.0209	726	52.0841	797	55.0009	747	53.2554	968	52.6787	967	54.5728	1012	56.108	837	47.9456	772	47.8527	768	39.2871	1268
CJI97_001030	423	94.5261	529	104.164	475	100.945	361	82.0247	337	68.9742	382	79.6402	200	46.2552	259	49.0072	334	72.1022	286	63.6564	289	62.5489	381	73.5865	248	54.6361	289	62.9888	294	57.9717	319	85.0434	346	88.7297	355	94.0488	436	88.1714	369	77.3852	433	89.21	471	100.259	436	100.429	479	91.0555	461
CJI97_001031	4198	164.474	4698	162.187	6228	232.051	2389	95.1692	3176	113.967	2942	107.536	7284	295.355	8785	291.437	8733	330.528	10471	408.608	10110	383.633	16788	568.48	9860	380.845	8209	313.689	9107	314.838	4326	202.199	4399	197.783	4258	197.776	4664	165.365	4971	182.776	5194	187.616	4131	154.171	3881	156.732	5074	169.108	8473
CJI97_001032	10281	540.97	9510	440.928	7757	388.161	3506	187.575	6917	333.35	6862	336.857	5309	289.115	4712	209.938	5407	274.843	7541	395.213	7084	361.016	11670	530.726	5874	304.712	3586	184.036	5677	263.581	6944	435.899	6812	411.333	10305	642.835	13759	655.171	16442	811.919	23588	1144.31	18934	949.016	12027	652.311	19161	857.661	11991
CJI97_001033	417	20.5109	616	26.698	543	25.3997	225	11.2527	517	23.2908	335	15.3727	264	13.4392	360	14.9934	403	19.1489	392	19.2043	388	18.4838	683	29.0356	500	24.2457	303	14.536	321	13.9319	570	33.4474	696	39.2861	669	39.0111	719	32.0042	600	27.6962	704	31.9253	960	44.9793	634	32.1438	845	35.3561	688
CJI97_001034	585	48.1315	660	47.8483	766	59.9353	712	59.5634	790	59.5314	757	58.1068	910	77.488	1008	70.2235	715	56.8291	659	54.0037	856	68.2115	475	33.7776	1184	96.0378	1227	98.4629	1207	87.627	678	66.5491	622	58.728	530	51.6967	1217	90.6138	954	73.6618	608	46.1202	890	69.752	674	57.1601	590	41.2938	1922
CJI97_001035	2961	98.8861	4662	137.189	3346	106.268	80	2.71652	193	5.90337	71	2.21214	609	21.0491	285	8.05917	1428	46.0698	2145	71.3492	1334	43.1483	4986	143.917	1241	40.8588	284	9.25059	313	9.22356	1917	76.3761	1966	75.3463	2306	91.2998	1554	46.9654	1652	51.7758	3141	96.7117	2666	84.8106	1569	54.0107	2470	70.1703	1843
CJI97_001036	62	1.92826	85	2.32939	73	2.15912	46	1.45465	53	1.50971	61	1.76995	61	1.96346	64	1.6854	69	2.07307	76	2.35424	72	2.16878	121	3.25252	95	2.91282	104	3.15472	93	2.55219	63	2.3375	78	2.78387	77	2.83908	65	1.82943	68	1.98473	58	1.66309	111	3.28844	83	2.66079	107	2.83085	94
CJI97_001037	100	3.69403	65	2.11574	58	2.03755	129	4.84525	114	3.85701	93	3.20509	92	3.51729	117	3.65961	101	3.60423	60	2.20758	88	3.14843	76	2.42647	94	3.4233	118	4.25144	100	3.25955	28	1.23395	34	1.44132	22	0.963466	53	1.77176	53	1.83737	31	1.05579	24	0.84451	30	1.1423	16	0.502782	78
CJI97_001038	113717	905.969	103828	728.873	42200	319.728	97570	790.37	105723	771.441	95520	709.97	89488	737.857	108042	728.835	74219	571.208	82084	651.345	84700	653.555	87548	602.831	78590	617.266	58044	451.024	87279	613.557	44757	425.39	55461	507.057	40157	379.283	65837	474.666	94122	703.719	73494	539.826	97269	738.169	54143	444.621	190433	1290.59	132924
CJI97_001039	163	8.03929	187	8.12683	105	4.92493	134	6.71987	164	7.40831	163	7.50024	81	4.13461	130	5.42903	81	3.85928	95	4.66679	117	5.5889	77	3.28233	76	3.6954	50	2.40522	108	4.70014	65	3.82457	98	5.54674	64	3.74217	75	3.34751	84	3.88803	85	3.86512	50	2.34906	68	3.457	85	3.56622	136
CJI97_001040	1265	12.9218	1120	10.0809	1399	13.5904	1062	11.0302	975	9.12184	889	8.47212	813	8.59494	1045	9.03852	704	6.94698	709	7.21346	823	8.14222	758	6.69212	735	7.40179	662	6.59546	904	8.14813	762	9.28595	784	9.19031	743	8.99777	1248	11.5366	1177	11.2831	1037	9.7662	812	7.90099	914	9.62362	1045	9.08047	1277
CJI97_001041	303	17.0857	348	17.291	368	19.7342	354	20.2965	388	20.0386	299	15.7297	312	18.2081	419	20.0057	244	13.2914	281	15.782	291	15.8926	335	16.3267	288	16.0104	299	16.4444	337	16.7679	229	15.4051	278	17.9894	260	17.3811	336	17.1459	317	16.7753	257	13.361	237	12.7301	251	14.589	353	16.9327	351
CJI97_001042	261	16.2907	268	14.7395	264	15.6705	268	17.0082	297	16.9785	272	15.8389	275	17.7644	400	21.1401	272	16.4005	239	14.858	285	17.2287	231	12.4615	361	22.2138	254	15.4627	315	17.3487	155	11.5417	158	11.3171	141	10.4335	251	14.1776	257	15.054	162	9.32239	162	9.63178	176	11.3232	189	10.0351	282
CJI97_001043	108	14.5887	80	9.52206	53	6.80844	112	15.3828	78	9.65009	69	8.69557	79	11.0443	109	12.4671	71	9.2649	78	10.4942	77	10.0738	38	4.43646	111	14.7819	72	9.48589	74	8.82024	31	4.99565	34	5.2705	44	7.04625	86	10.5128	56	7.09904	33	4.10979	33	4.24618	32	4.45555	38	4.36651	143
CJI97_001044	804	15.9747	790	13.831	588	11.1106	917	18.5256	904	16.451	856	15.8675	895	18.4044	1156	19.4484	891	17.102	817	16.1683	858	16.5111	596	10.235	972	19.0398	1016	19.6891	1049	18.3912	405	9.60001	376	8.57329	290	6.83108	892	16.0388	688	12.8288	608	11.1377	465	8.80084	370	7.57773	450	7.60589	1207
CJI97_001045	39584	1027.98	45715	1046.1	50508	1247.4	26736	705.97	32556	774.355	31430	761.492	27700	744.497	31926	702.031	32572	817.145	28777	744.344	29828	750.236	38124	855.704	31981	818.79	31609	800.624	31428	720.174	36429	1128.62	37746	1124.91	38837	1195.7	43629	1025.34	40734	992.752	46698	1118.09	38658	956.304	42624	1140.98	49672	1097.32	46329
CJI97_001046	1088	143.749	1370	159.494	855	107.429	1171	157.311	1275	154.288	1237	152.477	1047	143.167	1574	176.088	1136	144.992	1081	142.254	1323	169.296	1014	115.791	1265	164.772	1399	180.28	1450	169.044	718	113.172	695	105.376	586	91.7882	1028	122.913	935	115.933	633	77.107	656	82.5606	548	74.6304	735	82.6081	1449
CJI97_001047	784	38.4579	1015	43.8718	706	32.9348	943	47.0335	1086	48.7916	968	44.2999	896	45.4881	1093	45.3982	1020	48.3349	947	46.2684	943	44.8015	1092	46.2972	1004	48.5535	1019	48.7527	928	40.1675	663	38.7991	737	41.4877	579	33.6715	765	33.9595	695	31.9945	734	33.1956	663	30.9797	695	35.141	750	31.2961	1123
CJI97_001048	299	13.667	425	17.1175	396	17.2138	255	11.8513	385	16.1179	316	13.4755	512	24.2209	709	27.4407	620	27.3769	598	27.2249	635	28.1116	726	28.6813	829	37.3571	792	35.3086	640	25.813	277	15.105	331	17.3624	265	14.3602	490	20.2688	330	14.1558	229	9.65052	316	13.7588	261	12.2971	237	9.21529	750
CJI97_001049	402	34.9832	546	41.8673	544	45.0207	374	33.0926	569	45.3514	396	32.1504	389	35.035	442	32.5689	419	35.2239	467	40.4776	378	31.8592	575	43.2477	441	37.8346	372	31.574	406	31.1757	589	61.1486	596	59.5197	570	58.806	564	44.4163	507	41.4058	449	36.0241	780	64.6578	486	43.5942	683	50.5607	776
CJI97_001050	2406	37.159	2782	37.8595	2375	34.8829	1924	30.2134	2318	32.7889	1363	19.6391	2670	42.6776	3131	40.9449	2788	41.5961	2854	43.9023	2690	40.2375	3862	51.5517	2653	40.3946	2009	30.2624	3060	41.7011	2024	37.2922	2046	36.2623	2079	38.066	2580	36.0594	3116	45.1634	3259	46.4053	2599	38.2356	2078	33.0806	3024	39.7292	3611
CJI97_001051	3628	586.335	3564	507.534	3191	490.44	2989	491.168	3319	491.282	3986	600.998	3094	517.509	3562	487.439	4096	639.483	3674	591.401	3759	588.384	3824	534.143	3382	538.851	3454	544.446	3674	523.931	2065	398.141	1943	360.357	2009	384.921	3292	481.469	3011	456.677	2909	433.447	2454	377.786	2694	448.782	3426	471.005	3961
CJI97_001052	3807	112.048	4552	118.052	4733	132.476	3352	100.312	4322	116.507	3581	98.3293	4039	123.031	4789	119.348	4627	131.556	4945	144.961	4762	135.744	6751	171.732	4706	136.55	4146	119.016	4858	126.164	4287	150.527	4377	147.836	4481	156.354	5356	142.657	5549	153.27	5992	162.595	4544	127.395	4876	147.926	5115	128.064	5406
CJI97_001053	3471	102.996	3979	104.037	2805	79.1553	4152	125.271	4858	132.029	4492	124.355	4258	130.765	5279	132.638	3926	112.54	2964	87.601	3621	104.065	2592	66.4757	4344	127.079	5308	153.621	5479	143.458	2421	85.7037	2413	82.1685	2065	72.6441	3994	107.252	3375	93.9854	2549	69.7349	2457	69.4488	1856	56.7681	2483	62.6762	6006
CJI97_001054	68	3.43813	48	2.13847	65	3.12541	55	2.8275	56	2.59326	60	2.83023	60	3.13967	78	3.33931	75	3.66324	98	4.93519	71	3.47682	94	4.10774	76	3.7883	75	3.69853	74	3.30143	31	1.86988	54	3.1332	70	4.1959	72	3.2944	85	4.03322	65	3.02999	54	2.60076	54	2.81428	61	2.62363	81
CJI97_001055	861	68.3541	999	69.8838	1029	77.6886	537	43.3473	818	59.4785	827	61.2526	684	56.2001	904	60.7685	767	58.8231	901	71.2444	852	65.5106	1319	90.504	870	68.0923	815	63.1064	882	61.7856	955	90.4489	1055	96.1159	1119	105.319	989	71.0539	895	66.6814	1126	82.4165	1093	82.6561	1064	87.0688	1260	85.0925	1362
CJI97_001056	194	8.82297	308	12.3428	143	6.18486	402	18.5894	505	21.0354	433	18.3721	754	35.4899	1058	40.7425	750	32.9508	725	32.841	708	31.1858	682	26.8077	834	37.3935	1242	55.0921	1276	51.206	103	5.58842	107	5.58443	87	4.69079	185	7.61404	166	7.08503	162	6.7927	95	4.11557	75	3.51588	81	3.1337	323
CJI97_001057	1229	153.419	1319	145.085	1196	141.984	1185	150.409	1174	134.228	1342	156.293	1450	187.334	1691	178.739	1532	184.747	1279	159.024	1505	181.96	1213	130.873	1722	211.923	1654	201.381	1703	187.586	1052	156.669	1041	149.128	854	126.386	1265	142.905	1076	126.055	830	95.5258	1239	147.331	1061	136.522	1256	133.376	2069
CJI97_001058	672	14.4634	784	14.8685	705	14.4301	1286	28.1428	1205	23.7538	1266	25.4209	1053	23.4557	1429	26.0424	1000	20.7918	898	19.2505	1019	21.2415	863	16.0536	987	20.9428	1140	23.9309	1365	25.9233	548	14.0708	619	15.2888	450	11.4822	612	11.9202	547	11.0486	425	8.43341	458	9.38986	464	10.2939	607	11.1134	1055
CJI97_001059	42701	1321.23	44660	1217.61	37161	1093.47	42710	1343.68	44367	1257.32	46925	1354.57	46181	1478.85	54221	1420.55	49789	1488.21	47527	1464.69	47183	1413.96	52599	1406.63	45149	1377.23	48446	1462.02	55884	1525.76	28398	1048.25	30722	1090.87	29946	1098.48	32964	923.018	32002	929.261	36322	1036.15	34144	1006.35	34970	1115.31	45439	1195.99	41825
CJI97_001060	63	4.36914	81	4.94983	46	3.03385	41	2.89112	97	6.16131	66	4.27029	49	3.51699	51	2.99485	68	4.55571	38	2.62485	50	3.35843	85	5.09491	69	4.71761	59	3.99082	34	2.08062	76	6.28793	90	7.16275	68	5.59086	81	5.08359	28	1.82236	30	1.91819	73	4.82249	46	3.28831	62	3.65769	114
CJI97_001061	718	44.2052	997	54.0871	935	54.7446	1077	67.4203	1338	75.4485	1351	77.6	785	50.0194	943	49.1597	791	47.0453	684	41.944	734	43.7679	818	43.5275	808	49.043	792	47.5585	781	42.4284	811	59.5674	895	63.2344	852	62.1874	734	40.8955	722	41.7163	628	35.647	984	57.7082	676	42.8998	989	51.797	1084
CJI97_001062	2335	57.977	2538	55.5277	2401	56.6946	2031	51.2749	2550	57.9902	2119	49.086	2163	55.5834	2613	54.9359	2156	51.7141	2511	62.0983	2395	57.595	3007	64.5303	2384	58.3569	2347	56.8377	2583	56.5914	2122	62.8569	2150	61.2617	1888	55.5756	2454	55.1408	2322	54.1067	2275	52.0792	2402	56.8113	2186	55.9472	2570	54.2827	3026
CJI97_001063	1425	85.1272	1541	81.1158	1663	94.4771	1017	61.7733	1362	74.5206	1257	70.0562	818	50.5739	922	46.6373	1151	66.4232	1148	68.3062	1002	57.9738	1175	60.6671	1066	62.781	976	56.8667	991	52.2377	1287	91.7214	1336	91.5886	1371	97.0968	1424	76.9828	1202	67.3873	1353	74.5188	1629	92.6975	1630	100.369	1902	96.6549	1343
CJI97_001064	450	28.1845	493	27.2079	528	31.4494	555	35.3441	699	40.0978	644	37.6307	489	31.6976	623	33.0396	474	28.6793	309	19.2762	420	25.4776	299	16.1857	589	36.369	723	44.1663	578	31.9436	402	30.0375	404	29.0376	297	22.053	586	33.2144	544	31.9755	305	17.6122	444	26.4895	312	20.1425	426	22.697	760
CJI97_001065	4600	67.3652	5277	68.0949	5797	80.7349	5567	82.8944	5637	75.6086	5335	72.8903	5595	84.8003	6824	84.6185	5596	79.1674	5408	78.8822	5987	84.9176	6344	80.2976	6237	90.0473	5551	79.2873	6753	87.2633	5071	88.5952	4770	80.1637	4829	83.8395	7204	95.4732	7070	97.1667	7945	107.272	6302	87.9122	5290	79.8534	6297	78.446	8112
CJI97_001066	401	41.4765	519	47.3015	502	49.379	350	36.8089	461	43.6721	534	51.5296	487	52.1323	605	52.9861	457	45.6631	434	44.7108	547	54.7969	386	34.507	634	64.6494	569	57.4017	583	53.2088	505	62.3144	395	46.8853	407	49.9076	660	61.7778	630	61.1532	384	36.6188	607	59.8054	495	52.7744	500	43.9934	1073
CJI97_001067	357	37.1377	541	49.59	485	47.981	432	45.6938	556	52.9745	492	47.7496	310	33.3755	461	40.6066	350	35.1727	382	39.5799	377	37.9838	482	43.3367	530	54.3551	484	49.1074	479	43.9683	444	55.1022	422	50.378	372	45.8779	594	55.9195	538	52.523	381	36.5415	438	43.4025	316	33.8839	375	33.1847	604
CJI97_001068	1298	17.2756	1575	18.4709	1718	21.7451	1442	19.5141	1600	19.504	1291	16.0303	1462	20.1384	1656	18.6623	1477	18.9902	1931	25.5979	1907	24.5821	2656	30.5525	1804	23.6707	1561	20.2635	2020	23.7228	1600	25.4048	1454	22.2077	1276	20.1336	1614	19.4398	1589	19.8473	1730	21.2284	1625	20.6017	1623	22.2657	1455	16.4733	2112
CJI97_001069	958	28.6147	1176	30.9514	888	25.2242	1373	41.6985	1458	39.8866	1371	38.2049	1219	37.6831	1495	37.8106	1113	32.1151	965	28.7088	1132	32.7477	856	22.0983	1223	36.0137	1255	36.5613	1290	33.9993	780	27.7944	803	27.5246	562	19.9009	1248	33.734	1030	28.8723	487	13.4112	1070	30.4439	501	15.4249	612	15.5501	1259
CJI97_001070	11	1.07047	28	2.40099	24	2.22114	16	1.58318	20	1.78262	16	1.45265	32	3.22295	30	2.47203	24	2.25624	26	2.52012	36	3.3931	40	3.36438	23	2.20662	35	3.32205	30	2.57609	15	1.74146	20	2.23355	21	2.42279	28	2.46588	21	1.91789	19	1.70471	33	3.05908	21	2.1065	23	1.90402	26
CJI97_001071	1126	32.5582	1265	32.2301	1524	41.9071	1599	47.0107	1871	49.5497	1665	44.9152	846	25.317	1026	25.1199	956	26.7037	915	26.3516	965	27.0246	1175	29.3644	897	25.57	880	24.8176	998	25.463	1412	48.7074	1372	45.5258	1328	45.5233	1410	36.8953	1320	35.8192	1527	40.7076	1688	46.493	1455	43.3655	1952	48.0133	1413
CJI97_001072	1036	28.1145	1191	28.4795	1552	40.0537	1160	32.0077	1199	29.8013	1343	34.002	1319	37.0455	1495	34.3526	1126	29.5189	1395	37.7059	1644	43.2099	1758	41.2336	1518	40.6125	1465	38.7759	1851	44.3235	1360	44.0299	1452	45.2188	1225	39.4112	1586	38.9497	1517	38.6346	1462	36.579	1581	40.8691	1527	42.7139	1542	35.5971	1759
CJI97_001073	1309	53.7276	1101	39.8194	1766	68.9333	716	29.8811	833	31.3147	903	34.5783	651	27.654	808	28.0813	749	29.6982	690	28.2079	824	32.7563	827	29.3376	828	33.5047	821	32.8666	1013	36.688	1554	76.0935	1405	66.1783	1492	72.6006	1501	55.753	1324	50.9995	1600	60.5469	1709	66.8179	1397	59.1036	1789	62.4637	1527
CJI97_001074	0	0	0	0	0	0	0	0	0	0	0	0	0	0	0	0	0	0	0	0	1	0.141379	0	0	0	0	0	0	0	0	0	0	0	0	0	0	1	0.132101	1	0.136992	0	0	0	0	0	0	0	0	1
CJI97_001076	0	0	0	0	0	0	0	0	0	0	0	0	0	0	0	0	0	0	0	0	0	0	0	0	0	0	0	0	0	0	1	0.0408979	0	0	0	0	0	0	0	0	0	0	0	0	0	0	0	0	0
CJI97_001077	0	0	1	0.0302073	0	0	0	0	0	0	0	0	0	0	0	0	2	0.0662344	1	0.034145	2	0.0664053	0	0	1	0.0337971	1	0.0334362	1	0.0302496	1	0.0408979	0	0	0	0	0	0	0	0	0	0	1	0.0326554	2	0.0706728	0	0	0
CJI97_001078	2	0.067793	7	0.209075	6	0.193413	1	0.0344652	1	0.0310456	0	0	2	0.0701624	2	0.0574029	3	0.0982353	3	0.101284	12	0.393955	2	0.0585931	3	0.100252	0	0	3	0.0897291	3	0.121315	4	0.155595	14	0.562596	0	0	0	0	0	0	31	1.00094	10	0.349393	23	0.663197	2
CJI97_001079	0	0	1	0.0331589	1	0.0357875	0	0	0	0	0	0	0	0	0	0	0	0	0	0	0	0	1	0.0325247	1	0.0370995	0	0	1	0.0332054	0	0	1	0.043185	0	0	0	0	0	0	0	0	1	0.0358463	1	0.0387892	1	0.0320118	1
CJI97_001080	48	1.57683	54	1.5631	67	2.09315	48	1.60329	63	1.89553	40	1.22592	69	2.34592	64	1.78022	75	2.38011	49	1.60327	69	2.19535	43	1.22089	62	2.00795	65	2.08263	50	1.44934	72	2.82173	82	3.09129	72	2.80408	1	0.0297286	0	0	0	0	85	2.65985	51	1.72693	83	2.31944	70
CJI97_001081	8	0.312082	18	0.618729	17	0.630678	25	0.991618	15	0.535938	13	0.473129	29	1.17084	61	2.01491	14	0.527591	18	0.699383	34	1.2846	31	1.04521	34	1.3076	38	1.44583	27	0.929392	22	1.02386	8	0.358138	13	0.601223	0	0	0	0	0	0	9	0.334437	13	0.522735	23	0.763248	34
CJI97_001082	2	0.0832218	4	0.146662	3	0.118716	2	0.0846181	4	0.152445	0	0	4	0.172261	12	0.422802	11	0.442172	12	0.497339	5	0.201506	6	0.215784	3	0.123068	3	0.121754	12	0.440601	2	0.0992832	6	0.28651	3	0.147993	0	0	0	0	0	0	6	0.237822	1	0.0428911	3	0.106191	6
CJI97_001083	3	0.0789276	3	0.069547	0	0	7	0.187254	5	0.120482	7	0.171816	2	0.0544575	3	0.0668309	3	0.0762465	4	0.104817	3	0.0764433	4	0.0909556	5	0.129687	7	0.179622	9	0.208933	4	0.125547	2	0.0603836	1	0.0311904	0	0	0	0	0	0	1	0.0250611	6	0.162712	3	0.0671411	4
CJI97_001084	27	1.66231	31	1.68174	26	1.52231	26	1.6276	31	1.74806	39	2.24012	48	3.05851	71	3.70131	68	4.04435	59	3.61797	64	3.81627	69	3.67164	50	3.03484	61	3.66297	77	4.18309	26	1.90968	14	0.989142	25	1.82475	0	0	0	0	0	0	14	0.821051	22	1.39615	29	1.51882	59
CJI97_001085	7	0.187434	17	0.401096	8	0.203714	20	0.54451	35	0.858347	13	0.324751	14	0.387969	16	0.362759	8	0.206933	14	0.373372	13	0.337135	5	0.115713	18	0.475159	15	0.391738	5	0.118134	28	0.89443	12	0.368733	9	0.285697	0	0	0	0	0	0	3	0.0765181	1	0.0276	6	0.136666	10
CJI97_001086	881	41.9651	926	38.8663	675	30.5771	1297	62.8172	1463	63.8267	1436	63.8153	835	41.1641	1016	40.9784	826	38.0088	800	37.9548	917	42.3051	616	25.3603	939	44.0956	1138	52.87	1143	48.0414	494	28.0723	562	30.7207	442	24.9602	1	0.0431065	0	0	0	0	740	33.5767	547	26.8571	840	34.037	1062
CJI97_001087	6	0.132444	7	0.136154	9	0.188932	6	0.134667	7	0.141523	6	0.123564	15	0.342684	1	0.0186909	2	0.0426485	1	0.021986	3	0.0641378	7	0.133549	5	0.10881	4	0.0861186	3	0.0584333	2	0.0526685	1	0.0253317	2	0.0523391	0	0	0	0	0	0	5	0.105135	1	0.0227532	3	0.056333	2
CJI97_001088	388	9.3021	607	12.8229	787	17.9434	782	19.0626	1067	23.4293	759	16.9765	593	14.7138	804	16.3213	642	14.8688	597	14.2557	671	15.5805	927	19.2084	703	16.6158	720	16.8359	719	15.2102	978	27.9722	898	24.7063	854	24.2729	2	0.043392	1	0.0224993	2	0.0442073	1065	24.3216	729	18.0151	816	16.6417	919
CJI97_001089	12	0.408287	6	0.179881	14	0.452995	3	0.103784	7	0.218136	6	0.190456	16	0.56341	3	0.086428	4	0.131473	3	0.101665	7	0.230671	6	0.17644	6	0.201258	3	0.0995543	2	0.0600443	11	0.446494	7	0.273315	4	0.161346	1	0.0307904	5	0.159652	2	0.0627377	21	0.680608	10	0.350707	4	0.115772	5
CJI97_001090	369	48.7531	450	52.3887	386	48.5002	351	47.153	448	54.2125	431	53.1264	270	36.9198	355	39.7148	406	51.8195	474	62.3762	425	54.3845	599	68.4013	397	51.711	363	46.7775	388	45.234	482	75.9734	467	70.8067	482	75.4982	322	38.5001	317	39.3057	350	42.6342	678	85.3294	411	55.9728	519	58.3314	579
CJI97_001091	610	58.4204	836	70.5489	760	69.2195	640	62.3219	831	72.8922	582	52.0014	607	60.1648	613	49.71	737	68.1857	802	76.5021	788	73.0922	1024	84.761	758	71.5683	605	56.5125	733	61.9435	693	79.1783	734	80.67	783	88.9017	672	58.2417	650	58.4209	634	55.9806	838	76.449	755	74.5317	851	69.3304	998
CJI97_001092	14	0.34291	45	0.971211	63	1.46748	54	1.34484	100	2.24335	60	1.37107	70	1.77447	153	3.17316	55	1.30138	39	0.951439	45	1.06752	25	0.529241	82	1.98008	78	1.86338	66	1.42644	107	3.12661	75	2.10812	49	1.42286	96	2.12791	39	0.896472	14	0.316151	205	4.78298	26	0.656425	39	0.812598	56
CJI97_001093	668	18.2648	848	20.4307	291	7.56679	806	22.4078	1022	25.5938	845	21.5552	569	16.1016	739	17.1093	539	14.237	409	11.1385	477	12.6319	277	6.54606	562	15.1493	659	17.5743	699	16.8645	326	10.6339	314	9.85257	207	6.71	685	16.9496	589	15.1138	357	8.99955	247	6.43322	208	5.86221	223	5.18684	779
CJI97_001094	1985	78.2788	2236	77.6971	1864	69.9053	2018	80.9153	2389	86.2869	2145	78.9166	1371	55.9552	2151	71.8245	1454	55.391	1270	49.8829	1477	56.4124	1309	44.6154	1614	62.7486	1789	68.8095	1880	65.4182	1615	75.9792	1718	77.7478	1337	62.507	1941	69.269	1834	67.8739	1323	48.1014	1566	58.8259	1205	48.9813	1568	52.6004	2305
CJI97_001095	124	9.47043	206	13.8632	211	15.3254	190	14.7546	207	14.4798	214	15.2482	85	6.71872	124	8.01896	160	11.8048	133	10.1173	121	8.95043	111	7.32711	134	10.0895	128	9.53481	133	8.96307	184	16.765	186	16.3021	113	10.2315	152	10.5056	149	10.6796	105	7.39352	131	9.53043	117	9.21072	130	8.44599	173
CJI97_001096	1304	48.7673	1565	51.5721	1575	56.016	1137	43.2352	1382	47.3374	1244	43.4039	1150	44.5111	1388	43.953	1146	41.4025	1226	45.6674	1233	44.6606	1672	54.0442	1179	43.4692	1121	40.8894	1179	38.9065	1381	61.6145	1391	59.698	1153	51.1204	1064	36.01	1127	39.5544	1079	37.2037	1307	46.5607	1309	50.4604	1578	50.2016	1609
CJI97_001097	428	16.6605	339	11.6277	295	10.9206	315	12.4675	338	12.0505	400	14.5265	375	15.1076	434	14.3048	299	11.2436	266	10.3131	351	13.2331	251	8.44459	322	12.3571	320	12.1492	345	11.85	189	8.77695	221	9.87227	147	6.78382	319	11.2374	271	9.89994	221	7.9314	151	5.59904	165	6.62044	269	8.90748	386
CJI97_001098	6312	113.345	7933	125.523	7956	135.866	4893	89.3382	6373	104.815	5489	91.9574	7163	133.122	7630	116.014	7954	137.979	9659	172.756	9011	156.718	13256	205.736	8737	154.673	6351	111.233	8334	132.052	6953	148.952	7189	148.145	6695	142.528	7896	128.314	8008	134.952	8393	138.953	8302	142.008	8063	149.242	8534	130.361	8614
CJI97_001101	1474	73.703	1682	74.1077	1377	65.479	2326	118.256	2277	104.279	2201	102.675	1329	68.7753	1826	77.3102	1299	62.7463	1037	51.6453	1269	61.4554	924	39.932	1341	66.1049	1830	89.2469	1837	81.0502	941	56.1327	984	56.463	748	44.3407	1267	57.3316	1181	55.4189	864	39.8305	1019	48.535	811	41.7992	1013	43.088	1703
CJI97_001102	703	21.6408	847	22.9748	976	28.5726	655	20.5015	980	27.6306	758	21.7694	730	23.2574	878	22.8856	818	24.3256	919	28.1773	861	25.6704	1130	30.0649	875	26.5549	731	21.9478	846	22.9798	868	31.877	853	30.1335	805	29.3784	966	26.9108	993	28.6872	885	25.1175	728	21.3473	690	21.8941	737	19.2995	1116
CJI97_001103	793	15.8782	832	14.6791	650	12.3772	1071	21.8044	1134	20.7963	1081	20.1935	922	19.1064	1223	20.7349	739	14.2943	525	10.4701	794	15.3978	374	6.47234	900	17.7659	1088	21.2477	1082	19.1167	455	10.8687	401	9.21412	303	7.19257	1094	19.8233	939	17.6447	540	9.96864	475	9.05972	333	6.87277	447	7.61368	1171
CJI97_001104	934	208.717	895	176.232	964	204.865	1167	265.16	1018	208.355	1416	295.211	674	155.88	946	178.999	743	160.395	579	128.871	713	154.316	590	113.953	763	168.094	969	211.198	966	190.478	790	210.609	762	195.41	730	193.396	1310	264.919	1251	262.355	1026	211.384	994	211.588	911	209.841	1265	240.47	1337
CJI97_001105	172	4.5717	205	4.80123	150	3.79159	193	5.21594	225	5.47743	171	4.24036	270	7.42733	417	9.38499	279	7.16382	139	3.67984	213	5.48327	138	3.17022	274	7.17987	408	10.577	372	8.72467	117	3.71	111	3.38574	119	3.74981	309	7.43255	185	4.61467	131	3.21022	61	1.54444	62	1.69864	76	1.71839	423
CJI97_001106	186	2.55637	263	3.18505	140	1.82986	298	4.1644	336	4.22956	226	2.89785	291	4.13926	431	5.01575	277	3.67774	279	3.81926	297	3.95346	222	2.63709	283	3.83455	311	4.16894	406	4.92372	143	2.34469	143	2.25542	132	2.15079	223	2.77361	209	2.69573	158	2.00208	214	2.80167	108	1.53001	112	1.30945	356
CJI97_001107	130	7.10905	152	7.32422	112	5.82461	169	9.39682	204	10.2175	188	9.59144	117	6.62177	164	7.59382	95	5.0186	114	6.20923	113	5.98491	116	5.48262	146	7.87115	130	6.93371	113	5.4526	130	8.48106	169	10.6056	116	7.52038	172	8.5119	125	6.41503	84	4.23508	176	9.16799	116	6.53862	118	5.48921	135
CJI97_001108	331	8.90244	411	9.7403	301	7.69889	435	11.8959	603	14.854	407	10.2125	370	10.2992	663	15.0988	416	10.8085	298	7.98292	454	11.8263	312	7.25266	418	11.0834	421	11.0438	508	12.056	289	9.27294	266	8.21002	191	6.09015	436	10.612	361	9.11189	238	5.90164	276	7.07104	180	4.99015	228	5.21646	610
CJI97_001109	50	8.08069	52	7.4051	33	5.07192	61	10.0238	77	11.3976	70	10.5544	56	9.36669	49	6.70537	58	9.05519	35	5.63392	52	8.1394	53	7.40314	58	9.24109	78	12.295	70	9.98236	44	8.48339	27	5.00753	54	10.3463	59	8.629	57	8.64516	45	6.7051	55	8.46709	33	5.49733	42	5.77414	85
CJI97_001110	560	13.1813	666	13.8132	735	16.4527	675	16.1547	638	13.7542	407	8.93762	762	18.5628	884	17.6186	703	15.9851	807	18.9194	836	19.0584	905	18.4111	845	19.6085	615	14.1189	962	19.9803	532	14.939	503	13.5869	425	11.8597	736	15.6775	842	18.5995	823	17.8601	528	11.8385	538	13.053	632	12.6545	923
CJI97_001111	1333	26.9891	1592	28.4022	1477	28.4394	2001	41.1938	2032	37.6815	1883	35.5686	1511	31.6623	2031	34.8191	1565	30.6101	1433	28.8981	1620	31.7676	1496	26.1789	1657	33.0749	1874	37.0069	2062	36.8387	1288	31.1109	1278	29.6942	933	22.3952	1627	29.811	1559	29.6227	1334	24.9017	1168	22.5266	1062	22.1637	1345	23.1654	2037
CJI97_001112	90	1.77072	160	2.77382	125	2.33883	178	3.56086	242	4.36083	177	3.24892	264	5.37566	340	5.66416	173	3.2881	110	2.15559	155	2.95359	126	2.1426	241	4.67458	245	4.70142	252	4.37488	141	3.30953	145	3.27384	104	2.4258	190	3.38292	136	2.51112	118	2.14045	186	3.4859	78	1.58184	106	1.77408	209
CJI97_001113	35	2.16961	44	2.40334	41	2.41701	66	4.15991	76	4.31492	53	3.06512	77	4.93996	87	4.56648	65	3.8924	52	3.21056	49	2.94185	24	1.28584	62	3.78898	88	5.32048	76	4.15704	35	2.58833	42	2.98775	25	1.83725	64	3.59024	47	2.73421	31	1.7717	61	3.60194	34	2.17246	24	1.26556	69
CJI97_001114	7	0.200166	15	0.377949	6	0.163164	10	0.290749	11	0.288092	13	0.346812	11	0.32554	14	0.338976	17	0.469605	17	0.484179	10	0.276951	5	0.123573	24	0.676583	16	0.446238	12	0.302783	5	0.170569	7	0.229706	11	0.372906	23	0.595183	19	0.509878	18	0.474547	7	0.190671	1	0.0294749	4	0.0972998	12
CJI97_001115	172	6.7388	235	8.11282	203	7.56364	166	6.61285	219	7.85857	207	7.56628	233	9.44778	250	8.29359	248	9.38636	205	7.99968	237	8.99318	211	7.14494	333	12.8622	259	9.89711	216	7.46733	168	7.8524	131	5.88989	112	5.20219	368	13.0476	264	9.70685	166	5.99621	170	6.34448	129	5.20959	115	3.83276	287
CJI97_001117	1392	37.3831	1187	28.089	774	19.7678	883	24.1114	921	22.6538	840	21.0462	1943	54.0044	2807	63.8304	1579	40.9647	953	25.4914	1317	34.2557	527	12.2323	1481	39.2111	2022	52.9629	2220	52.6074	721	23.0999	693	21.3575	518	16.4922	1255	30.5007	961	24.2203	571	14.138	386	9.87454	373	10.3254	470	10.7373	2291
CJI97_001118	271	11.461	379	14.1235	398	16.0072	254	10.9223	396	15.3389	332	13.0993	289	12.6494	450	16.1144	476	19.4469	451	18.9974	420	17.2033	587	21.4562	413	17.2195	336	13.8595	409	15.2628	414	20.8877	472	22.9074	456	22.8629	325	12.4384	348	13.8118	299	11.6584	550	22.1569	406	17.6986	419	15.0739	666
CJI97_001119	689	87.8268	856	96.146	1009	122.315	516	66.8781	677	79.0391	637	75.7539	577	76.1208	676	72.9631	680	83.7352	641	81.3824	729	90.0007	835	91.9933	706	88.7217	636	79.0714	683	76.822	665	101.127	687	100.495	728	110.015	731	84.3248	695	83.1405	621	72.9817	833	101.145	787	103.405	875	94.8802	1024
CJI97_001120	9658	419.225	9890	378.274	9083	374.947	6302	278.141	8110	322.423	8468	342.925	7463	335.269	6829	250.995	8251	345.985	7805	337.441	8235	346.206	6852	257.063	7754	331.82	6259	264.984	6672	255.549	7662	396.772	7786	387.843	8804	453.058	10054	394.938	8303	338.233	9980	399.397	10294	425.635	9835	440.042	10511	388.118	12201
CJI97_001121	1863	43.2884	2019	41.3375	1975	43.6422	2055	48.5508	2060	43.8401	2149	46.5857	1760	42.3244	2121	41.73	1751	39.3039	1515	35.0619	1636	36.8174	1498	30.0838	1653	37.8659	1660	37.6202	1806	37.0283	1468	40.6934	1465	39.0641	1266	34.8744	1785	37.5342	1561	34.0394	1247	26.714	1300	28.7737	1394	33.3873	1381	27.2968	1988
CJI97_001122	2470	629.702	2884	647.862	2793	677.157	481	124.684	517	120.719	663	157.692	3126	824.796	3393	732.437	2954	727.511	2085	529.43	2912	719.018	1728	380.753	3574	898.276	1710	425.195	1562	351.379	2088	635.049	1841	538.609	1576	476.33	2326	536.633	1680	401.946	529	124.339	2714	659.084	1011	265.674	1389	301.231	4487
CJI97_001123	2489	161.479	2795	159.78	3150	194.349	1697	111.944	2109	125.318	2108	127.591	2811	188.744	2887	158.594	3206	200.931	3943	254.791	3673	230.793	5135	287.935	3492	223.349	2658	168.19	3417	195.611	2660	205.879	2799	208.39	3015	231.896	3832	224.982	3778	230.025	4526	270.72	4182	258.446	3646	243.82	4496	248.129	4170
CJI97_001124	204	5.51127	228	5.42757	239	6.14044	177	4.86207	221	5.46839	187	4.71325	275	7.68907	297	6.79401	226	5.89822	239	6.43108	268	7.0124	267	6.2344	241	6.41883	235	6.19218	259	6.17417	179	5.76917	188	5.82855	162	5.1886	246	6.01432	235	5.95812	198	4.93175	242	6.22773	238	6.62763	215	4.94105	346
CJI97_001125	221	8.3863	281	9.3958	361	13.0276	115	4.43713	171	5.94319	144	5.09798	174	6.83356	213	6.84394	280	10.2642	200	7.55914	249	9.15141	389	12.7582	237	8.86632	253	9.36381	212	7.09857	171	7.74128	197	8.57878	205	9.22243	232	7.96702	226	8.04834	262	9.16629	220	7.95232	241	9.42659	277	8.94164	326
CJI97_001126	1398	107.68	1826	123.931	1381	101.159	1085	84.9736	1372	96.7894	1383	99.3821	1189	94.7829	1521	99.1987	1536	114.291	1558	119.525	1536	114.586	1878	125.022	1514	114.967	1670	125.458	1716	116.628	1122	103.1	1128	99.7055	973	88.8495	1386	96.6099	1368	98.886	1195	84.8615	881	64.6394	946	75.1068	1097	71.8778	1836
CJI97_001127	1951	180.176	2229	181.384	2070	181.799	1837	172.495	1988	168.152	2150	185.241	1515	144.801	2071	161.945	1813	161.744	1759	161.797	1956	174.952	2069	165.144	1874	170.619	2123	191.225	2121	172.837	1716	189.058	1816	192.459	1582	173.205	2019	168.736	1741	150.89	1907	162.37	1741	153.155	1816	172.868	2054	161.362	2349
CJI97_001128	1271	20.7823	1243	17.9089	1347	20.9458	774	12.8681	908	13.5982	544	8.29861	1350	22.8456	1669	23.1075	1520	24.0095	1741	28.3538	1572	24.895	2326	32.8715	1575	25.389	954	15.2143	1629	23.5032	1101	21.477	987	18.5203	1265	24.5218	1644	24.3265	1810	27.7746	2261	34.085	1399	21.7901	1250	21.0678	1533	21.3231	2251
CJI97_001129	1850	36.8387	2444	42.8828	3084	58.4019	1599	32.3748	2129	38.8288	1725	32.0464	2967	61.1462	3456	58.2713	3288	63.2492	4020	79.7302	4044	77.9927	5713	98.3237	4557	89.4599	3519	68.3449	3924	68.9475	2586	61.4327	2582	59.0025	2702	63.7869	3042	54.8178	2640	49.3351	3220	59.1157	3667	69.5563	3442	70.6485	3243	54.9337	4505
CJI97_001130	63	2.45764	92	3.16239	88	3.26469	82	3.25251	158	5.64522	113	4.11258	88	3.55288	103	3.40223	71	2.67564	69	2.68097	89	3.36263	65	2.19156	109	4.19201	104	3.957	88	3.02913	104	4.84005	89	3.98428	59	2.72863	174	6.14268	102	3.73421	50	1.7983	132	4.90507	61	2.45283	40	1.32739	154
CJI97_001131	165	7.12798	246	9.36412	245	10.0653	329	14.4512	360	14.2439	344	13.8643	253	11.3116	340	12.4368	235	9.80711	199	8.56249	228	9.53954	225	8.40091	276	11.7546	294	12.3875	274	10.4446	311	16.0281	310	15.3683	262	13.4183	312	12.1974	242	9.8111	158	6.29294	488	20.0815	217	9.66277	293	10.7674	382
CJI97_001132	27	4.8872	68	10.8456	52	8.95118	60	11.0427	80	13.2627	71	11.9898	53	9.92869	63	9.65573	51	8.9178	60	10.8171	40	7.0124	59	9.23018	45	8.03019	67	11.8284	56	8.9442	39	8.42169	38	7.89335	32	6.86689	72	11.7939	59	10.0223	38	6.34153	81	13.9661	35	6.53016	23	3.54147	51
CJI97_001133	91	4.2127	113	4.60943	110	4.84276	172	8.09607	198	8.39518	177	7.64452	167	8.00121	235	9.21162	135	6.03732	97	4.47256	93	4.16978	118	4.72132	149	6.80022	254	11.4685	195	7.96547	121	6.68257	123	6.53441	57	3.1283	170	7.12194	97	4.21416	90	3.84128	205	9.03996	75	3.57883	83	3.26856	132
CJI97_001134	37	1.27567	64	1.94431	50	1.63941	92	3.22516	133	4.19985	54	1.73695	31	1.10616	54	1.57645	26	0.865967	29	0.995863	30	1.00177	32	0.953561	31	1.0537	62	2.08489	36	1.09521	30	1.23395	37	1.46393	37	1.51235	34	1.06083	44	1.42367	55	1.74829	44	1.44505	62	2.20337	33	0.967855	108
CJI97_001135	297	5.01485	425	6.32324	340	5.4596	529	9.08204	647	10.0058	443	6.97851	164	2.86593	324	4.63228	206	3.36016	142	2.38811	157	2.56751	128	1.86798	214	3.56232	426	7.01561	346	5.15507	278	5.59996	277	5.36739	219	4.38389	284	4.3396	257	4.07244	285	4.43671	212	3.40981	242	4.21189	150	2.15453	649
CJI97_001136	16	0.524659	15	0.433409	17	0.530135	16	0.533462	26	0.780865	7	0.214147	16	0.542996	18	0.499779	15	0.47516	19	0.620548	18	0.571663	21	0.595166	14	0.452587	12	0.383789	16	0.46295	16	0.625916	15	0.564456	16	0.622001	27	0.801219	17	0.52315	14	0.423252	18	0.562241	29	0.9802	7	0.195261	37
CJI97_001137	651	30.7665	1252	52.1376	783	35.1917	3103	149.11	2571	111.287	2346	103.439	739	36.1461	1233	49.3411	739	33.7391	430	20.2409	557	25.4955	558	22.7926	584	27.2099	1312	60.4764	1327	55.3383	1016	57.2835	1009	54.723	600	33.6173	1004	42.9399	732	32.466	480	20.9148	2279	102.597	509	24.7956	532	21.3879	847
CJI97_001138	9	0.779458	12	0.915758	9	0.741264	35	3.08208	40	3.17289	30	2.42398	12	1.0756	11	0.806661	9	0.75298	4	0.345044	9	0.754924	1	0.0748534	22	1.87841	29	2.44964	16	1.22272	7	0.723247	10	0.993874	8	0.821398	8	0.627004	15	1.21916	3	0.239544	26	2.14495	7	0.624896	5	0.368366	15
CJI97_001139	12	0.916493	21	1.41324	17	1.23475	21	1.63077	46	3.21774	33	2.35136	13	1.02757	17	1.09937	19	1.40182	5	0.380349	13	0.961616	7	0.46207	27	2.03296	26	1.93676	11	0.741306	28	2.5512	26	2.27878	27	2.4447	37	2.55729	4	0.2867	6	0.422487	37	2.6918	5	0.39362	6	0.389815	27
CJI97_001140	305	9.96521	326	9.38542	162	5.03364	150	4.98315	215	6.43384	143	4.35893	104	3.51673	78	2.15789	94	2.96692	91	2.96137	109	3.44924	93	2.62622	79	2.54467	68	2.16695	106	3.05597	273	10.6411	188	7.04897	202	7.82441	138	4.08033	104	3.18889	84	2.53035	1750	54.465	138	4.64756	99	2.75157	117
CJI97_001141	2944	28.195	3877	32.7175	2670	24.3179	2799	27.2561	3350	29.3849	2128	19.0136	1293	12.816	2005	16.2591	1622	15.0064	1723	16.4356	1692	15.6944	2072	17.1509	1817	17.1556	2415	22.5583	2542	21.4816	2006	22.9194	2527	27.7729	2261	25.6713	3147	27.2748	3755	33.7493	5066	44.7315	2162	19.7235	2395	23.6428	2087	17.0026	5406
CJI97_001142	494	19.481	738	25.6442	803	30.1148	1176	47.1538	965	34.8543	1009	37.1221	462	18.8558	773	25.8114	424	16.1525	305	11.9798	518	19.7844	421	14.3492	575	22.3547	1120	43.078	1072	37.3023	650	30.5799	1002	45.3454	618	28.8925	499	17.808	396	14.6554	346	12.5798	333	12.509	314	12.7636	241	8.08463	996
CJI97_001143	1084	36.2015	1235	36.3424	1126	35.7615	1470	49.9161	1513	46.2787	1589	49.5084	1248	43.1351	1762	49.8255	1272	41.037	995	33.0967	1194	38.62	946	27.3055	1441	47.4436	1850	60.2592	1711	50.4201	998	39.7618	963	36.9067	763	30.2089	1154	34.8765	1027	32.1875	869	26.7566	851	27.072	788	27.1258	778	22.1022	2005
CJI97_001144	36	3.99771	98	9.58924	96	10.1382	101	11.404	104	10.5776	103	10.671	104	11.9526	134	12.5997	97	10.4057	27	2.98632	111	11.9383	22	2.11151	150	16.4217	172	18.6291	145	14.208	91	12.0556	74	9.43022	38	5.00272	134	13.4662	56	5.83602	20	2.04764	109	11.53	47	5.3798	41	3.87304	178
CJI97_001145	81	2.85245	172	5.33717	156	5.22442	118	4.22514	171	5.51537	121	3.97536	85	3.09793	109	3.25019	159	5.40905	144	5.0508	155	5.28659	201	6.11774	171	5.93672	128	4.3964	129	4.00848	142	5.96568	188	7.59753	150	6.26236	126	4.01545	100	3.30486	120	3.89609	132	4.42792	115	4.17437	120	3.59479	178
CJI97_001146	216	5.26213	141	3.02675	45	1.04256	74	1.83301	75	1.67346	74	1.68189	281	7.0849	505	10.4171	190	4.47149	180	4.36762	167	3.94035	122	2.56879	97	2.32968	143	3.3978	211	4.53573	43	1.24973	43	1.20215	33	0.953093	62	1.36688	70	1.60039	58	1.30272	40	0.928241	53	1.33089	77	1.59572	298
CJI97_001147	543	12.1043	687	13.4942	662	14.0339	673	15.2539	814	16.6192	616	12.8109	614	14.1654	794	14.9868	641	13.8035	542	12.0338	654	14.1198	589	11.3479	569	12.5046	678	14.7409	745	14.6539	520	13.8287	530	13.5581	381	10.0688	537	10.8329	550	11.506	438	9.00178	485	10.2985	394	9.05308	464	8.79868	706
CJI97_001148	474	11.0421	603	12.3778	444	9.83646	642	15.2067	747	15.9383	667	14.4964	536	12.9229	712	14.0444	537	12.0848	515	11.9494	523	11.8001	488	9.82555	578	13.2746	567	12.8829	641	13.1762	425	11.8114	459	12.2707	386	10.6605	541	11.4052	430	9.40078	326	7.00176	370	8.21051	291	6.9876	396	7.84747	723
CJI97_001149	829	26.6528	996	28.2161	789	24.1238	1219	39.849	1427	42.0201	1374	41.2128	994	33.0745	1250	34.0288	944	29.3191	886	28.3718	930	28.9589	679	18.8677	1058	33.5344	1083	33.9602	1075	30.4967	721	27.6542	685	25.2732	547	20.8492	1050	30.5497	832	25.1033	580	17.1921	628	19.2327	452	14.9791	517	14.1396	1088
CJI97_001150	1986	38.5709	2102	35.9718	1855	34.2614	2064	40.7583	2645	47.0491	2358	42.725	1565	31.4568	2117	34.8137	1762	33.0581	1666	32.227	1776	33.4067	1906	31.9937	1770	33.8899	1789	33.8879	1898	32.5262	1595	36.9555	1681	37.4653	1318	30.3466	1948	34.2373	1806	32.9168	1590	28.4703	1612	29.8221	1338	26.7853	1568	25.9051	2244
CJI97_001151	3080	140.076	3855	154.485	3158	136.586	2899	134.056	3586	149.372	3428	145.449	2789	131.275	3360	129.39	3015	132.462	3020	136.8	3052	134.434	3492	137.262	3100	138.993	2805	124.423	2711	108.793	2565	139.168	2652	138.41	2397	129.239	3261	134.213	3227	137.731	3268	137.028	3031	131.308	2510	117.665	2987	115.56	3463
CJI97_001152	316	11.5786	379	12.2365	284	9.89619	896	33.3813	882	29.5994	866	29.6036	417	15.8134	540	16.7537	392	13.8754	292	10.6566	366	12.9886	220	6.96713	427	15.4246	474	16.9396	516	16.6831	337	14.7312	318	13.3714	230	9.99104	342	11.3403	241	8.28717	123	4.15517	311	10.8548	138	5.21204	247	7.69885	460
CJI97_001153	88	3.6702	108	3.96899	90	3.56968	131	5.55525	143	5.46246	160	6.22564	108	4.66176	155	5.47377	108	4.35132	137	5.69104	133	5.3724	94	3.38841	158	6.49652	143	5.81697	158	5.81461	103	5.12486	134	6.41347	61	3.01613	113	4.26496	80	3.13124	49	1.88416	133	5.28386	44	1.89155	45	1.59654	170
CJI97_001154	19	0.451924	29	0.607798	13	0.29406	16	0.386953	17	0.370345	24	0.532575	28	0.68927	35	0.704901	21	0.482527	29	0.687028	53	1.22095	22	0.452268	34	0.797274	60	1.39193	47	0.986431	18	0.510767	11	0.300252	7	0.197389	27	0.581173	16	0.357151	18	0.394728	19	0.430485	12	0.294207	14	0.283269	44
CJI97_001155	8631	437.612	10361	462.891	11438	551.517	6930	357.262	9261	430.062	8733	413.094	8617	452.172	11921	511.787	10731	525.605	10158	512.98	10131	497.498	16794	735.943	8771	438.424	10257	507.227	11430	511.365	7700	465.755	7437	432.72	7126	428.339	9517	436.675	10365	493.194	13071	611.014	8453	408.256	8452	441.72	10806	466.071	10589
CJI97_001156	39290	1354.62	47027	1428.68	44044	1444.12	90087	3158.09	89673	2831.68	94832	3050.35	42426	1513.87	64115	1871.74	41718	1389.48	35547	1220.69	40445	1350.56	40167	1196.93	40185	1365.9	59743	2008.99	63448	1930.24	30619	1259.41	34497	1364.9	26632	1088.57	49643	1548.91	44512	1440.24	42256	1343.2	36187	1188.45	34091	1211.54	51674	1515.54	46035
CJI97_001157	1457	74.9227	1726	78.2067	1781	87.096	1485	77.6437	1561	73.5194	1581	75.8478	1524	81.107	1988	86.5602	1745	86.6842	1858	95.1621	1939	96.5699	2344	104.177	1867	94.6488	2011	100.86	2192	99.4606	1360	83.4317	1396	82.3798	1344	81.9344	1793	83.438	1813	87.4926	1771	83.9627	1513	74.1115	1478	78.3408	1871	81.844	2412
CJI97_001158	2443	92.8994	2880	96.5009	1929	69.7593	2883	111.471	3273	113.994	2965	105.189	2822	111.062	4000	128.795	3056	112.262	2516	95.2938	2785	102.571	2315	76.0855	3016	113.067	3571	132.444	3337	111.97	1499	68.0032	1419	61.9232	1133	51.0779	2604	89.6108	2332	83.222	1733	60.7578	1163	42.1272	1105	43.3123	1495	48.3604	3016
CJI97_001159	1962	73.224	2423	79.6815	1998	70.9138	1531	58.0973	2290	78.2772	1917	66.7474	1980	76.4785	2393	75.6216	2116	76.2889	2219	82.4853	2226	80.4619	2839	91.576	2119	77.9655	2067	75.2401	2154	70.9345	1900	84.5954	1883	80.6467	1902	84.1548	2360	79.707	2450	85.8106	2367	81.4455	1703	60.5428	1806	69.4755	2013	63.9084	2813
CJI97_001160	358	54.0005	491	65.2598	300	43.0345	388	59.5077	541	74.7408	515	72.4736	430	67.1279	551	70.3745	445	64.8435	405	60.8464	417	60.9202	465	60.6219	505	75.0972	651	95.7746	546	72.6716	245	44.0879	260	45.0059	255	45.6004	432	58.9697	426	60.3038	369	51.3163	316	45.4041	267	41.5132	330	42.3437	644
CJI97_001161	14570	214.413	18621	241.459	20163	282.18	10104	151.186	14036	189.182	11302	155.169	14643	223.018	15905	198.186	17832	253.503	21495	315.06	18861	268.823	34585	439.887	16639	241.399	12594	180.763	15973	207.412	16807	295.067	18607	314.231	20860	363.931	18448	245.68	21236	293.281	27445	372.365	26474	371.111	22924	347.729	27744	347.312	20892
CJI97_001162	3647	118.092	4253	121.347	4119	126.84	3616	119.053	4827	143.155	3890	117.515	4836	162.065	5798	158.969	4879	152.618	4846	156.29	5368	168.348	6398	179.057	5396	172.256	5611	177.206	6032	172.347	2999	115.851	3068	114.004	2826	108.485	5243	153.636	4910	149.206	3989	119.087	3800	117.209	3344	111.612	3998	110.125	6128
CJI97_001163	1729	172.907	1688	148.744	1333	126.773	960	97.6147	1052	96.356	938	87.5141	723	74.83	653	55.2942	688	66.4656	1040	103.589	995	96.3721	1106	95.5949	1033	101.844	632	61.6438	763	67.3286	1267	151.159	1051	120.615	1048	124.249	1321	119.55	1354	127.074	1512	139.407	1136	108.215	1418	146.168	1340	113.994	1499
CJI97_001164	37079	2750.64	42209	2759.06	36827	2598.08	18028	1359.82	32936	2237.81	26959	1865.81	29738	2283.17	34167	2146.16	34537	2475.04	35492	2622.42	34780	2498.89	47838	3067.19	33478	2448.4	33069	2392.66	37777	2472.81	28301	2504.65	31005	2639.49	35467	3119.21	41475	2784.34	44160	3074.37	49580	3391	51776	3658.71	41652	3184.95	57973	3658.4	43710
CJI97_001165	3554	344.011	4269	364.108	3938	362.502	2799	275.476	4109	364.281	3088	278.862	5081	509.007	6026	493.892	5854	547.392	5528	532.951	5436	509.618	6823	570.81	6174	589.167	5461	515.562	5873	501.616	3496	403.706	3834	425.881	3459	396.935	5144	450.594	4643	421.768	5078	453.17	4837	445.989	4070	406.077	4906	403.963	4970
CJI97_001166	201	14.1017	239	14.7749	218	14.545	127	9.05954	188	12.0804	164	10.7344	159	11.545	170	10.0989	165	11.1828	208	14.5346	216	14.6771	221	13.4008	185	12.7957	126	8.62187	157	9.71926	182	15.233	157	12.6403	200	16.6349	268	17.0154	272	17.9088	245	15.8474	235	15.705	252	18.2237	223	13.3089	252
CJI97_001167	1173	28.6534	1492	32.1141	1501	34.869	1216	30.2021	1563	34.9689	1099	25.0457	1227	31.02	1575	32.5767	1270	29.969	1250	30.4125	1383	32.7198	1487	31.3943	1358	32.7036	1258	29.9718	1534	33.0644	1241	36.165	1166	32.6857	1155	33.4483	1328	29.3566	1276	29.2515	1295	29.165	1257	29.2487	1256	31.6248	1335	27.7408	1492
CJI97_001168	1137	42.5218	1467	48.3426	1074	38.1976	1444	54.9091	1779	60.9358	1575	54.9527	1249	48.3429	1493	47.278	1334	48.1945	1246	46.4123	1306	47.3047	1465	47.3533	1323	48.7784	1471	53.656	1435	47.3544	919	41.002	1030	44.2048	818	36.2675	1311	44.3694	1224	42.9588	1197	41.2724	923	32.8811	937	36.1202	1031	32.7996	1680
CJI97_001169	76	5.85386	143	9.70541	86	6.29952	149	11.6692	242	17.0722	114	8.19202	95	7.57306	195	12.7178	91	6.77113	65	4.98662	87	6.4902	87	5.79174	107	8.12511	181	13.5976	142	9.65103	87	7.99441	100	8.83914	62	5.66153	128	8.92213	60	4.3371	22	1.5623	224	16.435	40	3.17576	32	2.09671	189
CJI97_001170	1994	334.193	2417	356.943	1529	243.703	1498	255.276	1581	242.689	1715	268.16	1385	240.238	1892	268.499	1603	259.536	1472	245.722	1510	245.109	1665	241.184	1451	239.749	1793	293.094	1534	226.858	980	195.946	1021	196.372	949	188.561	1690	256.324	1591	250.243	1408	217.565	936	149.431	919	158.762	1394	198.744	2051
CJI97_001171	27851	785.239	35106	872.152	31409	842.162	17595	504.402	26472	683.586	22257	585.444	24354	710.643	27462	655.604	27435	747.235	31221	876.744	29422	803.423	43057	1049.22	26791	744.676	22587	621.118	25091	624.218	25842	869.212	27135	877.956	24988	835.231	32119	819.508	33341	882.186	37483	974.338	28088	754.354	28612	831.513	32733	785.067	34925
CJI97_001172	2367	42.7589	2830	45.0468	2145	36.8499	2100	38.5722	3138	51.9191	2422	40.8188	2513	46.983	2884	44.1136	2796	48.7929	2826	50.847	2849	49.8461	2765	43.1703	2957	52.662	2607	45.9329	2868	45.7156	1877	40.4512	1964	40.7147	1663	35.6151	3100	50.6781	2627	44.5357	2178	36.2744	1856	31.9374	1725	32.1201	1923	29.5507	3724
CJI97_001173	580	13.1559	723	14.4504	716	15.445	661	15.2448	1134	23.5587	861	18.2202	658	15.4468	813	15.6147	637	13.958	754	17.0345	844	18.5416	628	12.3116	975	21.8029	679	15.0216	758	15.1712	590	15.9656	659	17.1538	441	11.8589	1403	28.7992	1120	23.8414	714	14.9316	892	19.2731	651	15.2207	686	13.2366	1239
CJI97_001174	520	30.8603	732	38.2787	453	25.5667	610	36.8089	692	37.6139	607	33.608	437	26.8409	602	30.2511	564	32.3345	442	26.1266	487	27.9921	533	27.3392	555	32.4718	575	33.2827	514	26.9164	520	36.8161	594	40.4543	555	39.0484	566	30.3979	429	23.8932	394	21.5579	603	34.0884	415	25.3866	531	26.8071	749
CJI97_001175	9295	1345.97	9991	1274.81	7349	1012.03	8524	1255.03	8632	1144.84	10316	1393.65	5473	820.222	6822	836.462	7142	999.073	5416	781.141	5737	804.603	5652	707.376	5629	803.59	6606	932.995	6240	797.311	4946	854.435	5433	902.833	5728	983.338	7904	1035.77	7448	1012.15	7701	1028.13	7261	1001.56	6141	916.611	9030	1112.33	8130
CJI97_001176	217	13.4978	305	16.7168	308	18.2194	348	22.0094	331	18.8572	374	21.7036	199	12.8108	256	13.4832	237	14.2411	181	11.2136	190	11.4464	178	9.56941	226	13.8589	241	14.6209	250	13.7215	243	18.0322	279	19.9154	262	19.3205	286	16.099	258	15.0606	165	9.4624	478	28.322	303	19.427	289	15.2919	295
CJI97_001177	10233	179.308	12311	190.081	11125	185.386	7404	131.913	9955	159.765	8445	138.055	8606	156.069	10360	153.711	8810	149.129	8559	149.377	8792	149.209	9541	144.495	9193	158.807	7688	131.39	8239	127.388	8600	179.777	8948	179.93	7609	158.066	10930	173.319	11283	185.541	10196	164.718	8411	140.39	8667	156.54	10305	153.604	11731
CJI97_001178	3116	245.226	4065	281.889	2556	191.298	6207	496.68	4749	342.307	4487	329.444	1152	93.8298	2147	143.07	1550	117.84	1210	94.8459	1443	109.988	1162	79.0381	1774	137.638	3600	276.328	2959	205.48	1711	160.641	2408	217.474	1971	183.894	1892	134.747	2023	149.412	2886	209.401	1497	112.223	1711	138.796	1368	91.5828	4761
CJI97_001179	1491	104.605	1965	121.475	1293	86.2692	1446	103.15	1889	121.382	1708	111.795	890	64.6229	1318	78.2962	1015	68.7913	953	66.5938	929	63.1252	1008	61.1222	1069	73.9386	1188	81.2919	1031	63.8252	1325	110.9	1458	117.386	1242	103.303	1675	106.346	1652	108.769	1396	90.2976	1823	121.831	1307	94.5174	1687	100.682	1950
CJI97_001180	1375	28.5092	1601	29.2498	1138	22.4391	1710	36.0499	2035	38.6449	1760	34.0449	1180	25.3212	1602	28.125	1219	24.4161	1196	24.6989	1254	25.182	1077	19.3001	1287	26.3074	1366	27.624	1469	26.8758	1016	25.1313	1003	23.8652	823	20.23	1559	29.2522	1477	28.7397	1185	22.6524	1079	21.3106	906	19.3629	967	17.0556	1924
CJI97_001181	1497	38.3265	1964	44.3065	1392	33.892	1786	46.4927	2063	48.3751	1823	43.5433	1413	37.4402	1839	39.8664	1429	35.3427	1552	39.5761	1513	37.5168	1660	36.7322	1475	37.2294	1426	35.6083	1490	33.6605	1223	37.3544	1197	35.1684	947	28.7436	1532	35.4949	1496	35.9442	1288	30.4023	947	23.0951	1026	27.076	1214	26.4396	1969
CJI97_001182	1583	77.8627	1857	80.484	1286	60.1547	3255	162.789	2912	131.185	3206	147.119	1497	76.2061	2218	92.3758	1398	66.4273	1142	55.9473	1384	65.9318	910	38.6858	1357	65.803	1958	93.9324	1913	83.0272	1047	61.4375	1040	58.7034	821	47.8746	1576	70.1511	1285	59.316	928	42.0834	1158	54.2563	690	34.983	1146	47.9504	1521
CJI97_001183	709	45.5086	942	53.2779	464	28.3234	1136	74.1398	1181	69.4292	1024	61.3204	601	39.9247	927	50.382	543	33.6696	421	26.915	598	37.1757	331	18.3627	561	35.4999	848	53.0881	726	41.1188	397	30.4002	376	27.696	254	19.3283	585	33.9808	494	29.7573	306	18.1085	313	19.1375	187	12.3722	267	14.5787	967
CJI97_001184	828	34.4538	1209	44.3285	766	30.3121	1422	60.1634	1524	58.0814	1558	60.4828	1425	61.3679	2326	81.9531	978	39.3131	433	17.9457	869	35.0217	558	20.0679	1354	55.5447	2284	92.6952	1660	60.9498	855	42.4436	944	45.0776	583	28.76	1474	55.5053	954	37.2542	269	10.3199	1030	40.8261	365	15.6552	672	23.7868	1482
CJI97_001185	191	10.2894	275	13.0539	169	8.65813	253	13.8581	437	21.5617	297	14.927	193	10.7605	304	13.8669	256	13.3226	275	14.7555	297	15.4962	232	10.8021	272	14.4458	295	15.5001	278	13.2147	171	10.9898	222	13.7243	147	9.38832	256	12.4804	176	8.89795	119	5.91042	178	9.13419	119	6.6079	133	6.09492	409
CJI97_001186	25323	1483.38	28310	1461.26	18904	1053.11	30200	1798.75	29190	1566.09	32358	1768.39	18479	1120.3	23816	1181.29	21446	1213.6	16725	975.817	19443	1103.09	14842	751.436	18919	1092.58	20371	1163.87	20376	1053.21	16060	1122.33	16497	1108.98	15123	1050.24	22977	1218.04	21810	1198.98	18781	1014.31	17523	977.776	16754	1011.62	20233	1008.23	26125
CJI97_001187	5696	283.247	6608	289.544	5872	277.691	4026	203.561	5589	254.551	5170	239.852	4695	241.63	5452	229.562	5300	254.602	5430	268.942	5016	241.581	6210	266.9	4667	228.797	4041	195.992	4640	203.596	5367	318.394	5296	302.221	5012	295.474	6038	271.718	5936	277.019	4986	228.592	5873	278.194	5474	280.582	6453	272.971	5836
CJI97_001188	11044	341.134	12651	344.328	10452	307.028	8975	281.877	11083	313.546	11174	322.007	10266	328.186	13150	343.932	10348	308.778	9337	287.257	10215	305.596	9995	266.835	10209	310.884	10748	323.803	10957	298.64	8536	314.551	8530	302.363	7796	285.486	12051	336.862	11423	331.13	10883	309.928	8237	242.36	8654	275.534	10198	267.962	13740
CJI97_001189	6591	63.9004	6889	58.8515	5821	53.6698	5610	55.302	6222	55.2494	5475	49.5215	6670	66.9264	7931	65.1071	7169	67.1431	7445	71.8921	7588	71.2508	8526	71.4429	7383	70.567	6208	58.7027	7600	65.0164	4518	52.2561	4707	52.3694	4282	49.2167	7596	66.6449	7947	72.3062	9304	83.1641	4296	39.6743	4520	45.17	5924	48.857	9194
CJI97_001190	8344	84.4701	9935	88.6229	11945	114.999	5938	61.1216	7155	66.3413	6494	61.3336	11190	117.241	10894	93.3823	12158	118.9	15265	153.918	13586	133.208	19966	174.695	12012	119.884	8629	85.2008	11771	105.148	9365	113.103	9948	115.57	10807	129.702	13633	124.896	14519	137.939	19569	182.647	16087	155.13	13806	144.064	16893	145.477	13554
CJI97_001191	3780	172.345	4374	175.725	3084	133.721	3478	161.236	4074	170.127	3878	164.957	3315	156.426	4174	161.141	3625	159.663	3489	158.442	3824	168.863	3636	143.282	3835	172.381	3655	162.535	3635	146.24	2473	134.514	2348	122.853	2219	119.944	4566	188.396	4302	184.076	3925	164.991	2536	110.141	2546	119.653	2784	107.978	4451
CJI97_001192	336	10.1195	484	12.8445	294	8.42073	435	13.321	631	17.4059	454	12.7566	402	12.5305	501	12.7764	481	13.9945	383	11.4891	408	11.9012	403	10.4903	500	14.846	517	15.1868	452	12.0121	322	11.5695	304	10.507	225	8.03374	461	12.5647	381	10.7688	351	9.74638	288	8.26242	245	7.60585	215	5.50833	556
CJI97_001193	586	43.294	609	39.6458	505	35.4815	414	31.0997	579	39.1791	479	33.0159	512	39.1489	519	32.4673	547	39.0399	477	35.1005	506	36.2069	406	25.925	605	44.0659	466	33.5792	501	32.6607	559	49.2698	442	37.4743	520	45.5457	660	44.127	561	38.8967	462	31.4692	558	39.2697	576	43.8644	524	32.9322	826
CJI97_001194	1792	24.1883	1938	23.05	1341	17.2138	2041	28.0115	2374	29.349	2004	25.2361	2300	32.1303	3023	34.5505	2390	31.1642	2264	30.4375	2384	31.1662	2174	25.3623	2479	32.9884	2553	33.6103	2792	33.2537	1032	16.6183	1026	15.8927	851	13.6179	1960	23.9416	1785	22.6113	1593	19.8243	1087	13.9762	922	12.828	1167	13.3998	2694
CJI97_001195	5908	321.139	8730	418.134	12751	659.139	3609	199.464	4075	202.873	4215	213.751	25707	1446.18	39886	1835.78	36346	1908.53	40598	2197.97	43163	2272.34	72876	3423.72	45073	2415.38	44913	2381.1	42389	2033.12	7552	489.725	10435	650.918	10955	705.957	9240	454.521	9583	488.848	10319	517.135	15632	809.394	12466	698.456	14523	671.534	34868
CJI97_001196	1429	84.2539	1767	91.8003	1779	99.7503	1329	79.6726	1460	78.8417	1567	86.1955	1528	93.2397	2248	112.228	1800	102.523	1607	94.371	1983	113.238	1896	96.618	1985	115.381	1972	113.402	1961	102.022	1193	83.9145	1135	76.7954	1034	72.2757	1588	84.7302	1436	79.4571	1256	68.275	1277	71.7203	1256	76.3321	1565	78.4931	1720
CJI97_001197	529	39.897	649	43.13	522	37.44	596	45.7043	686	47.3865	629	44.2582	436	34.0323	578	36.9115	558	40.6547	433	32.5265	490	35.7925	352	22.9451	513	38.1434	606	44.5771	507	33.7404	429	38.5994	470	40.6785	392	35.0497	518	35.3545	417	29.5149	362	25.1714	363	26.0786	375	29.1525	394	25.2779	647
CJI97_001198	2603	194.695	3094	203.916	2507	178.326	3541	269.298	3504	240.044	3698	258.051	2205	170.69	3095	196.015	2141	154.699	2003	149.22	2413	174.803	1998	129.163	2255	166.282	3064	223.524	3027	199.779	1974	176.144	1931	165.747	1738	154.115	2681	181.471	2490	174.783	2115	145.85	2077	147.983	1954	150.649	2150	136.798	3010
CJI97_001199	399	13.3497	370	10.9081	368	11.7092	605	20.5817	702	21.512	663	20.6952	238	8.2413	306	8.669	236	7.62785	303	10.0973	270	8.7493	272	7.86556	279	9.20281	292	9.52876	291	8.59111	346	13.8106	307	11.7874	273	10.8287	288	8.7201	293	9.19998	266	8.20531	435	13.8638	371	12.7948	415	11.8115	398
CJI97_001200	2781	69.2409	3002	65.86	2641	62.5332	3683	93.2373	3787	86.358	3799	88.2447	4351	112.117	5451	114.918	4319	103.881	4577	113.503	4702	113.385	4770	102.646	4497	110.383	4614	112.045	5186	113.934	1847	54.8615	2078	59.373	1643	48.4968	3204	72.1912	2985	69.7471	2671	61.3126	1804	42.785	1933	49.6082	2460	52.1022	3586
CJI97_001201	9956	744.673	10676	703.621	7951	565.566	9647	733.667	9683	663.34	11045	770.734	6950	538.004	8537	540.673	7699	556.296	6477	482.524	6565	475.583	5895	381.089	6356	468.686	7187	524.304	7319	483.047	6027	537.8	6324	542.818	5524	489.833	6892	466.505	6589	462.509	6053	417.413	7467	532.011	6747	520.177	12075	768.294	8152
CJI97_001202	4171	129.499	4549	124.449	4133	122.032	3968	125.264	4027	114.513	4385	127.015	4766	153.145	5386	141.593	4634	138.987	5146	159.134	5191	156.095	5764	154.673	4974	152.248	4164	126.094	4414	120.925	3231	119.675	3152	112.304	2758	101.516	4034	113.343	4187	121.997	3987	114.127	4297	127.083	3926	125.643	4918	129.89	3925
CJI97_001203	194	9.72727	304	13.4311	189	9.01221	252	12.8474	329	15.1088	363	16.9806	270	14.0111	306	12.9915	265	12.8359	279	13.9334	338	16.4141	242	10.4874	375	18.5369	358	17.5076	354	15.6621	147	8.79316	176	10.1271	92	5.46878	256	11.6161	188	8.84641	138	6.37944	267	12.7524	132	6.82217	146	6.22732	372
CJI97_001204	1840	58.2261	1894	52.8116	1962	59.0445	1861	59.8787	2336	67.7046	2243	66.2197	1591	52.1063	1743	46.7031	1728	52.8245	1736	54.716	1624	49.7733	1677	45.8664	1810	56.4672	1533	47.3148	1732	48.3621	1856	70.0675	1750	63.5506	1490	55.8985	1947	55.7566	1832	54.4059	1605	46.8263	1997	60.1965	1892	61.7136	2336	62.8829	2754
CJI97_001205	34	2.10762	53	2.89493	29	1.70959	100	6.30289	96	5.45042	100	5.78324	31	1.98882	70	3.67418	26	1.55696	47	2.90186	44	2.64166	29	1.55372	71	4.33899	73	4.41358	63	3.44597	43	3.17995	34	2.41865	35	2.57214	39	2.1878	30	1.74524	21	1.20018	39	2.30288	23	1.46961	21	1.10737	76
CJI97_001206	972	107.938	1257	122.997	1160	122.503	828	93.49	1022	103.945	968	100.286	868	99.7581	1118	105.123	985	105.666	951	105.185	1047	112.607	1281	122.947	1059	115.937	972	105.276	1008	98.7703	924	122.411	928	118.26	721	94.92	1061	106.624	863	89.9372	860	88.0484	936	99.0097	877	100.385	990	93.5198	1261
CJI97_001207	449	19.2133	463	17.4577	392	15.9523	518	22.5378	600	23.5154	520	20.7595	455	20.1506	592	21.4499	471	19.4701	444	18.9236	543	22.5043	331	12.2418	483	20.3761	556	23.2052	576	21.7488	282	14.3961	280	13.7498	225	11.4144	383	14.8315	335	13.4531	231	9.11343	262	10.6795	278	12.262	325	11.8304	527
CJI97_001208	160	11.7252	220	14.206	147	10.2446	295	21.981	282	18.9275	270	18.4595	168	12.7417	203	12.5963	188	13.3091	160	11.6784	128	9.08489	128	8.1072	153	11.0537	195	13.9376	207	13.3853	129	11.2779	141	11.8577	91	7.90596	149	9.88133	121	8.32156	82	5.54022	119	8.30691	115	8.68674	95	5.92219	261
CJI97_001210	4310	234.982	4971	238.809	3846	199.41	4069	225.565	5155	257.414	4280	217.701	3899	220.004	4683	216.188	4053	213.465	3846	208.849	3981	210.214	4241	199.843	3935	211.505	3629	192.974	4232	203.592	3089	200.916	2924	182.944	3087	199.53	4615	227.698	4407	225.487	4291	215.69	3081	160.008	3184	178.933	3713	172.204	5066
CJI97_001211	297	21.6771	306	19.6796	419	29.083	280	20.7792	402	26.873	375	25.5349	353	26.6648	366	22.619	358	25.2417	377	27.4063	412	29.1241	348	21.9526	422	30.3651	327	23.2781	388	24.9881	326	28.3858	303	25.3787	284	24.574	326	21.5324	253	17.3295	273	18.3705	464	32.2594	438	32.9517	531	32.9685	642
CJI97_001212	175	34.8091	199	34.8785	227	42.9399	158	31.9549	243	44.2697	179	33.2174	243	50.0243	301	50.6955	224	43.0422	186	36.8496	248	47.7768	160	27.5066	308	60.398	267	51.7989	280	49.1439	257	60.9855	189	43.1418	205	48.3418	277	49.8614	234	43.6808	159	29.1586	365	69.1578	210	43.056	236	39.9325	490
CJI97_001213	2553	46.2574	3287	52.4783	3390	58.4132	1424	26.2341	2602	43.1801	1904	32.1851	2315	43.4112	2447	37.5416	2758	48.2743	3639	65.6716	2880	50.5398	5577	87.336	2997	53.5346	1956	34.5664	2413	38.5785	3129	67.6355	3118	64.8319	3481	74.7736	3470	56.8971	3359	57.1164	4308	71.9649	3996	68.9683	3682	68.7661	4110	63.3479	3806
CJI97_001214	827	34.4915	1060	38.9549	1054	41.8049	1182	50.1245	1481	56.5727	1262	49.1048	807	34.8337	874	30.865	865	34.8509	688	28.5798	800	32.3152	803	28.9457	764	31.4135	655	26.6442	752	27.6746	930	46.273	923	44.1763	854	42.2258	896	33.8177	782	30.6079	595	22.879	1173	46.6013	796	34.2199	1260	44.703	1082
CJI97_001215	2221	92.8447	2407	88.6613	2359	93.7814	2418	102.776	3153	120.72	2782	108.498	2009	86.9176	3026	107.109	2183	88.1563	1997	83.1478	2211	89.5174	2649	95.7088	1883	77.6025	2564	104.54	2797	103.171	1722	85.8776	1874	89.9	1780	88.2149	2177	82.3563	2103	82.5026	2273	87.6036	2141	85.2547	1663	71.6573	2287	81.3269	2520
CJI97_001216	1326	54.7981	1408	51.2713	1191	46.8074	1590	66.8106	1869	70.7419	1666	64.2325	1115	47.6888	1523	53.293	1314	52.4576	1268	52.1922	1331	53.2734	1340	47.8618	1180	48.0752	1460	58.8477	1482	54.0415	1066	52.5555	986	46.7607	1027	50.316	1479	55.3121	1443	55.964	1261	48.0454	1316	51.8049	1052	44.8123	1389	48.8297	1592
CJI97_001217	1633	158.917	2099	179.989	1670	154.554	1312	129.82	1626	144.927	1365	123.929	1159	116.731	1538	126.733	1345	126.444	1305	126.491	1369	129.032	1578	132.725	1483	142.279	1329	126.143	1439	123.567	1525	177.048	1454	162.379	1403	161.866	1829	161.075	1648	150.508	1464	131.353	1989	184.379	1411	141.537	1925	159.358	2071
CJI97_001218	7508	653.367	8500	651.78	12009	993.849	3698	327.21	4748	378.433	5052	410.161	5845	526.426	5929	436.881	6829	574.092	8023	695.399	7573	638.28	11969	900.228	6535	560.655	5237	444.498	6030	463.028	9601	996.754	9247	923.454	11185	1153.94	9225	726.49	9429	770.05	11584	929.406	16793	1392.05	13335	1196.15	15864	1174.37	10402
CJI97_001219	40	1.68379	167	6.19432	137	5.4844	174	7.44737	342	13.1856	179	7.02973	120	5.22792	200	7.12863	123	5.00177	74	3.10259	113	4.60699	77	2.80143	245	10.1674	182	7.47229	157	5.83156	312	15.6683	266	12.8496	188	9.38208	243	9.25687	102	4.02947	34	1.31954	426	17.0817	102	4.42576	97	3.47343	195
CJI97_001220	361	25.8275	404	25.4687	334	22.7249	349	25.3879	524	34.3362	399	26.6322	328	24.2867	479	29.0175	386	26.6781	389	27.7198	387	26.8162	393	24.3013	462	32.5863	364	25.3999	372	23.4842	343	29.2758	396	32.5127	270	22.9009	393	25.4448	319	21.4184	233	15.369	349	23.7845	223	16.4452	251	15.276	531
CJI97_001221	19652	323.378	21121	306.244	24670	386.059	12114	202.683	13169	198.473	12977	199.221	19002	323.61	19716	274.708	20317	322.964	21667	355.113	20354	324.387	22865	325.19	21444	347.878	14310	229.666	16296	236.615	18355	360.327	18332	346.174	18009	351.323	19968	297.35	19204	296.562	18303	277.677	19858	311.266	19193	325.541	23380	327.271	27493
CJI97_001222	3842	903.156	3061	634.042	2699	603.377	2933	701.041	2210	475.821	3978	872.425	3648	887.524	3998	795.787	3843	872.704	3450	807.773	3919	892.26	3047	619.07	3736	865.824	3402	779.999	3618	750.466	1656	464.413	1580	426.23	1667	464.574	3275	696.702	2904	640.652	2285	495.229	2756	617.132	2733	662.224	3126	625.107	3398
CJI97_001223	2418	282.372	2727	280.607	3265	362.6	1898	225.365	2020	216.054	2428	264.528	2742	331.399	3158	312.266	3076	347.01	3479	404.654	3431	388.057	4648	469.129	3540	407.554	3156	359.464	3549	365.702	2224	309.84	2237	299.787	2484	343.898	3354	354.452	3144	344.562	3488	375.539	4671	519.598	3705	445.977	4827	479.514	3548
CJI97_001224	551	34.1558	480	26.2183	354	20.8688	753	47.4607	728	41.3324	800	46.2659	557	35.7345	785	41.2033	538	32.2171	444	27.4133	574	34.4616	431	23.0915	624	38.1342	832	50.3027	854	46.712	301	22.2597	261	18.5667	233	17.1231	621	34.8365	482	28.0402	350	20.003	304	17.9506	229	14.6322	328	17.296	1019
CJI97_001225	358	21.3863	327	17.2128	308	17.4979	385	23.3852	457	25.0043	362	20.1753	355	21.9483	454	22.9646	362	20.8907	377	22.4316	337	19.4982	311	16.0574	358	21.084	399	23.2477	463	24.4057	257	18.3158	227	15.5618	180	12.7479	312	16.867	283	15.8657	240	13.2184	213	12.1207	221	13.6084	217	11.0274	391
CJI97_001226	1548	43.7129	1757	43.7179	1975	53.0378	1330	38.187	1497	38.7173	1208	31.8246	1590	46.4681	1868	44.6646	1615	44.0557	1800	50.6262	1871	51.1708	2417	58.9898	1589	44.2363	1448	39.8805	1813	45.1745	1653	55.6865	1627	52.7239	1585	53.0617	1809	46.2282	1831	48.5229	1930	50.247	1699	45.7009	1624	47.2698	1851	44.4636	1865
CJI97_001227	835	50.5489	851	45.3946	921	53.0231	747	45.9803	794	44.0241	812	45.8605	820	51.3758	953	48.8502	835	48.8318	993	59.8741	895	52.4758	1087	56.8743	872	52.0426	880	51.9592	901	48.129	799	57.7046	819	56.8972	853	61.2192	1012	55.4416	926	52.6085	1056	58.9391	976	56.2818	855	53.352	1011	52.0638	1085
CJI97_001228	5724	82.8206	6943	88.5188	7847	107.975	3570	52.521	5337	70.7264	4034	54.4543	5730	85.8051	6043	74.0355	6444	90.0711	7923	114.181	7594	106.419	11157	139.524	7258	103.532	4784	67.5125	6309	80.5483	6539	112.873	6658	110.551	7435	127.536	8544	111.874	8798	119.466	10177	135.76	9521	131.224	8569	127.799	9906	121.926	9547
CJI97_001229	223	11.8371	245	11.4593	267	13.4783	197	10.6325	239	11.6194	283	14.0148	241	13.2397	213	9.57348	260	13.3323	265	14.0105	255	13.1097	282	12.9376	215	11.2512	239	12.3735	237	11.1006	272	17.2246	290	17.6653	290	18.2496	343	16.4765	331	16.4888	318	15.5626	345	17.4443	270	14.7729	429	19.3713	459
CJI97_001230	3267	61.6633	3436	57.1453	3554	63.7934	2400	46.0591	3343	57.7909	2841	50.0272	3291	64.2873	3873	61.8976	3751	68.3937	4183	78.6376	3987	72.8844	5532	90.2447	3810	70.8957	2793	51.4165	3658	60.9226	3093	69.646	3152	68.2724	3500	78.3176	2868	48.9877	2956	52.3603	3601	62.6636	5527	99.3711	3786	73.6577	5630	90.3952	4856
CJI97_001231	3210	63.7098	3572	62.4687	3020	57.0018	3472	70.066	3905	70.9852	3185	58.9751	4070	83.6018	4982	83.7247	3915	75.0627	4905	96.9628	4672	89.808	5535	94.9469	4156	81.3194	3418	66.1649	4628	81.0498	2632	62.3198	2676	60.9493	2390	56.2358	3065	55.0506	3205	59.6966	3360	61.483	2506	47.3779	2326	47.5851	2988	50.4477	4240
CJI97_001232	1011	38.2842	776	25.8928	603	21.7153	857	32.9971	814	28.2318	1124	39.7093	1239	48.5578	1439	46.14	1206	44.1171	1425	53.7462	1503	55.1236	1357	44.413	1357	50.66	1261	46.5734	1505	50.2877	432	19.516	453	19.6856	392	17.5982	1050	35.9822	1123	39.9088	1232	43.0124	387	13.9596	486	18.9699	789	25.4159	1413
CJI97_001233	1159	28.6987	1264	27.5788	1281	30.1654	814	20.4941	1133	25.6953	852	19.6823	1178	30.1887	1259	26.3969	1404	33.5844	1459	35.9831	1451	34.7982	1834	39.25	1483	36.2024	1068	25.7932	1216	26.5687	930	27.4726	898	25.5174	896	26.3027	1295	29.0187	1214	28.2109	1337	30.5228	937	22.101	886	22.6137	1065	22.433	2098
CJI97_001234	2	0.0804477	3	0.10633	4	0.153012	8	0.32719	4	0.147363	6	0.225161	3	0.124889	6	0.204354	1	0.0388575	2	0.0801269	4	0.155831	1	0.0347653	2	0.0793105	4	0.156927	3	0.106479	0	0	0	0	2	0.0953734	2	0.0728021	3	0.113247	2	0.0741699	6	0.229894	5	0.207307	2	0.0684342	6
CJI97_001235	707	15.1986	650	12.3125	596	12.1846	494	10.7978	429	8.4467	579	11.6124	760	16.909	786	14.3072	670	13.9139	686	14.6883	809	16.8439	510	9.4758	668	14.1572	657	13.7754	787	14.9285	278	7.12964	263	6.48816	207	5.27556	721	14.0265	640	12.9117	446	8.83961	207	4.23885	302	6.69192	317	5.797	881
CJI97_001236	4662	143.513	4875	132.234	3839	112.387	3671	114.902	4004	112.891	4523	129.898	4410	140.5	5045	131.501	4846	144.11	4434	135.95	4526	134.941	4220	112.278	4495	136.416	4213	126.492	4300	116.8	3099	113.81	2822	99.6914	2820	102.916	4603	128.23	4189	121.018	3626	102.911	2703	79.2607	2918	92.59	3208	84.0065	5439
CJI97_001237	1310	29.4925	1800	35.7077	1233	26.3988	391	8.95041	870	17.9393	437	9.17866	1505	35.0668	1063	20.2638	2043	44.4324	2596	58.2116	2190	47.7524	2926	56.9346	2266	50.2941	859	18.862	1111	22.0705	985	26.4554	1150	29.7112	1042	27.8113	1799	36.6523	1668	35.2417	1405	29.1629	1178	25.2626	891	20.6765	1100	21.0665	2880
CJI97_001238	1332	93.0895	1721	105.981	730	48.5177	4025	286.015	4469	286.057	4260	277.756	970	70.1597	1740	102.966	819	55.2932	677	47.1248	958	64.8444	574	34.6713	909	62.6293	1963	133.805	1939	119.573	615	51.2755	884	70.8974	551	45.6522	1513	95.6898	979	64.2095	460	29.6393	813	54.1228	362	26.0774	400	23.7802	2327
CJI97_001239	411	14.0102	427	12.8256	421	13.6479	921	31.9218	956	29.8473	1048	33.3289	822	28.9997	1118	32.2695	739	24.3353	474	16.0933	628	20.7335	414	12.1973	692	23.2555	1092	36.306	1166	35.0717	404	16.4294	435	17.0166	280	11.3155	613	18.91	526	16.827	333	10.4655	365	11.8519	285	10.014	360	10.4391	998
CJI97_001240	507	15.9601	580	16.0881	807	24.1592	227	7.26575	251	7.23682	254	7.45967	1182	38.5093	920	24.5225	1456	44.2773	2026	63.5232	2037	62.1055	2571	69.9507	1615	50.1208	798	24.5011	1021	28.3603	537	20.167	453	16.3647	448	16.7194	670	19.0868	684	20.2071	666	19.3293	509	15.263	621	20.1502	478	12.8002	4147
CJI97_001241	61	1.97521	130	3.70917	64	1.97081	201	6.61769	278	8.2447	236	7.12942	213	7.13812	280	7.67699	138	4.31673	78	2.51561	139	4.35923	80	2.23891	200	6.38457	233	7.35859	238	6.80015	132	5.09914	101	3.75308	62	2.38007	207	6.06575	94	2.85649	37	1.10459	258	7.95788	60	2.00261	56	1.54252	198
CJI97_001242	758	25.8387	743	22.3172	829	26.8743	455	15.7703	756	23.6031	683	21.721	557	19.6506	512	14.7782	606	19.9556	953	32.3563	963	31.7935	992	29.2264	1132	38.0422	780	25.9329	1068	32.124	536	21.7974	534	20.8893	557	22.5097	827	25.5116	727	23.2571	881	27.688	1290	41.8875	490	17.217	1178	34.1591	1789
CJI97_001243	4	0.404486	3	0.267309	4	0.384666	2	0.205636	8	0.740932	1	0.0943411	13	1.36052	8	0.684986	9	0.879178	2	0.201436	5	0.489693	4	0.349595	6	0.598152	19	1.87392	3	0.267683	0	0	5	0.580223	0	0	2	0.183022	5	0.474497	4	0.372922	5	0.481622	0	0	3	0.258062	17
CJI97_001244	728	185.596	846	190.046	633	153.47	504	130.646	509	118.851	529	125.82	547	144.326	666	143.767	603	148.507	655	166.32	790	195.063	616	135.731	720	180.962	560	139.245	597	134.298	513	156.025	373	109.126	416	125.732	799	184.338	760	181.833	619	145.493	504	122.394	475	124.822	602	130.555	832
CJI97_001245	467	16.3502	657	20.2684	561	18.6788	573	20.3979	642	20.5867	681	22.2439	617	22.3568	694	20.5738	585	19.7858	654	22.8059	668	22.6513	775	23.4514	725	25.0242	608	20.7617	744	22.9845	512	21.3852	446	17.9193	413	17.1423	611	19.3587	506	16.6256	480	15.4939	359	11.9727	382	13.7857	417	12.4194	669
CJI97_001246	1151	43.4947	1590	52.9428	1081	38.8478	2023	77.7289	2269	78.5309	2277	80.2752	1875	73.33	2601	83.2242	1686	61.5474	1194	44.9396	1775	64.9635	1152	37.6249	1914	71.305	2298	84.6964	2272	75.7576	1097	49.4545	1010	43.7989	849	38.0349	1790	61.213	1459	51.7412	893	31.1119	1796	64.6488	715	27.8501	978	31.4383	2354
CJI97_001247	92	2.20565	155	3.27439	209	4.76514	161	3.92465	278	6.10435	194	4.33919	156	3.87074	220	4.46602	173	4.0067	160	3.82062	152	3.52942	185	3.83339	173	4.08896	203	4.74679	208	4.40017	228	6.52113	195	5.36495	147	4.17811	286	6.20505	161	3.62239	172	3.80182	200	4.56744	154	3.80566	130	2.65126	262
CJI97_001248	130	4.34953	232	6.83969	182	5.79096	258	8.77697	408	12.5027	249	7.77242	168	5.81739	248	7.02585	144	4.65428	102	3.3991	131	4.24503	133	3.84603	200	6.59699	213	6.95077	183	5.40265	207	8.26243	206	7.90948	92	3.64922	206	6.23729	154	4.83548	135	4.16435	216	6.88408	148	5.10411	103	2.93154	230
CJI97_001249	547	17.8398	713	20.49	616	19.1058	713	23.6439	805	24.0461	721	21.938	741	25.0116	1015	28.0297	714	22.4953	600	19.4903	710	22.4271	663	18.6887	808	25.9796	766	24.3661	855	24.6052	441	17.1585	481	18.0024	455	17.5925	738	21.7816	596	18.2419	502	15.0946	588	18.2673	414	13.9176	608	16.8681	913
CJI97_001250	1244	94.2147	1322	88.2225	1684	121.289	1732	133.374	1678	116.395	1824	128.879	1520	119.141	1868	119.791	1405	102.794	1473	111.113	1511	110.834	1525	99.8228	1458	108.861	1487	109.841	1711	114.342	1495	135.076	1489	129.412	1698	152.458	1696	116.24	1597	113.507	1808	126.244	2175	156.91	1980	154.569	1723	111.005	1702
CJI97_001251	267	36.3376	239	28.661	227	29.3799	307	42.4824	396	49.3611	352	44.6936	388	54.6507	560	64.5329	356	46.8043	333	45.1392	356	46.9251	435	51.1677	408	54.7422	417	55.3522	444	53.3193	216	35.0701	342	53.4137	190	30.6557	306	37.6874	274	34.9957	139	17.4411	457	59.2453	201	28.1968	252	29.1746	424
CJI97_001252	655	29.4193	893	35.3421	772	32.9753	511	23.3366	872	35.8718	720	30.1704	817	37.9781	961	36.548	948	41.133	964	43.1254	1044	45.4153	1348	52.3291	1104	48.8852	950	41.6168	880	34.8763	662	35.4722	699	36.0288	682	36.3153	947	38.4921	822	34.6484	866	35.8611	694	29.6923	604	27.9633	733	28.0062	1243
CJI97_001253	18617	1353.34	20629	1321.37	23894	1651.83	19034	1406.87	21180	1410.16	23965	1625.29	22971	1728.21	29494	1815.43	23749	1667.76	22461	1626.26	23972	1687.76	27586	1733.19	22888	1640.29	29140	2066.05	31593	2026.49	18686	1620.51	19605	1635.48	20981	1808.16	24305	1598.9	25956	1770.74	33429	2240.45	41001	2839.13	27967	2095.57	39563	2446.5	27659
CJI97_001254	12462	178.883	14938	188.94	22247	303.692	9798	143.003	11382	149.639	9580	128.293	14237	211.504	16255	197.568	15646	216.958	18056	258.147	16277	226.29	28861	358.059	14033	198.586	11572	162.011	16580	210.002	18605	318.603	19456	320.491	25704	437.417	17914	232.704	21519	289.883	31802	420.872	40927	559.608	30530	451.718	37677	460.063	19049
CJI97_001255	1503	55.0717	1965	63.4426	1993	69.4476	1449	53.9838	1885	63.2595	1429	48.8494	1352	51.2703	1724	53.4878	1711	60.5634	1625	59.3044	1582	56.1418	2190	69.3546	1716	61.9874	1547	55.2858	1714	55.4163	1675	73.2188	1710	71.903	1627	70.6758	2088	69.2357	1755	60.3485	1990	67.2259	1663	58.0437	1610	60.8072	1820	56.7284	2048
CJI97_001256	250	14.5038	334	17.0741	184	10.1517	235	13.8623	307	16.3127	250	13.5313	159	9.54681	228	11.2002	175	9.80778	183	10.5744	174	9.77691	197	9.87801	182	10.4095	225	12.7315	222	11.3645	161	11.1431	155	10.3194	135	9.28515	162	8.50524	162	8.82017	203	10.8581	148	8.17893	128	7.6544	148	7.30404	330
CJI97_001257	1941	54.3863	2341	57.7982	2176	57.9833	1716	48.8885	2405	61.7198	2093	54.713	1880	54.5182	2259	53.5955	1966	53.2155	2152	60.058	2139	58.0477	3127	75.7275	2069	57.1533	1773	48.4537	1990	49.201	1794	59.9687	1927	61.9622	1726	57.3348	2082	52.7928	2197	57.7715	2261	58.4088	1838	49.0572	1832	52.9114	1867	44.5008	2715
CJI97_001258	723	35.3698	983	42.3738	805	37.4516	863	42.9271	1152	51.617	935	42.674	726	36.7579	960	39.7662	855	40.4065	720	35.0826	696	32.9772	847	35.8129	824	39.741	892	42.5612	790	34.1019	757	44.1803	710	39.8597	527	30.5646	803	35.55	667	30.6225	531	23.9499	628	29.2649	442	22.2883	522	21.7232	1088
CJI97_001259	1563	120.904	1528	104.149	1450	106.667	2414	189.864	1914	135.603	2544	183.593	2996	239.851	3400	222.694	2045	152.815	2484	191.38	2596	194.489	1777	118.804	2559	195.15	2993	225.809	3711	253.296	874	80.6548	1003	89.0354	772	70.7964	1517	106.193	1520	110.343	1339	95.4938	700	51.5788	1468	117.049	769	50.6018	1396
CJI97_001260	124	9.55103	111	7.53357	124	9.08303	114	8.92811	99	6.98408	104	7.47342	297	23.6758	346	22.5659	213	15.8489	191	14.653	268	19.9928	189	12.5821	262	19.8951	318	23.8897	360	24.4674	30	2.75669	41	3.62405	40	3.6526	129	8.99183	102	7.37308	92	6.53327	64	4.69571	27	2.14364	33	2.16223	155
CJI97_001261	417	9.50631	517	10.3852	602	13.0513	418	9.68898	593	12.3816	515	10.9532	652	15.3831	756	14.593	698	15.3717	815	18.5054	817	18.0388	829	16.334	856	19.2383	685	15.2307	760	15.2879	562	15.2845	572	14.9642	578	15.6213	646	13.3272	531	11.3603	602	12.6528	624	13.5504	606	14.2399	621	12.0428	927
CJI97_001262	512	31.3094	515	27.7499	490	28.4958	510	31.7103	554	31.0284	365	20.8236	465	29.4291	611	31.6369	494	29.1825	449	27.3474	471	27.8956	502	26.532	495	29.8419	480	28.6286	561	30.2708	339	24.7311	351	24.6316	334	24.2139	526	29.1085	511	29.3255	482	27.1748	372	21.6691	368	23.1959	473	24.6051	565
CJI97_001263	467	36.5933	589	40.6676	433	32.2666	487	38.8007	517	37.104	497	36.3328	491	39.8185	728	48.3019	492	37.2426	468	36.5254	584	44.3208	555	37.5871	523	40.402	600	45.8553	596	41.2086	385	35.9901	340	30.5735	337	31.306	497	35.2428	496	36.4742	500	36.1217	319	23.8105	357	28.8345	400	26.6627	678
CJI97_001264	15916	1083.05	19004	1139.49	18869	1221.08	10660	737.561	13906	866.687	13256	841.559	14120	994.418	15722	905.88	16221	1066.31	18752	1270.95	17421	1148.15	24416	1435.99	16613	1114.5	15409	1022.69	16793	1008.32	15454	1254.57	15914	1242.73	17263	1392.66	18116	1115.6	18586	1186.92	21282	1335.18	19307	1251.48	19758	1385.85	22347	1293.58	21532
CJI97_001265	5143	624.779	5427	580.924	3108	359.064	4189	517.424	6084	676.931	6378	722.857	7943	998.652	8929	918.462	7520	882.509	9544	1154.8	10325	1214.82	6281	659.478	9488	1136.32	9831	1164.83	13602	1458.04	2705	392.027	3091	430.914	2912	419.387	4165	457.884	4092	466.515	3438	385.061	2070	239.537	2613	327.197	2906	300.307	14212
CJI97_001266	1509	61.1052	1975	70.4702	1796	69.1633	1964	80.8642	2117	78.5154	1935	73.1017	1277	53.5179	1567	53.7287	1333	52.1447	1274	51.3834	1373	53.848	1449	50.7129	1427	56.9679	1566	61.8493	1687	60.2783	1660	80.1928	1762	81.8797	1340	64.3291	1611	59.0356	1465	55.6732	1369	51.1101	1345	51.8805	1271	53.0511	1557	53.6336	1896
CJI97_001267	76	6.98303	100	8.09617	60	5.24278	107	9.99631	141	11.8657	146	12.5153	60	5.7056	99	7.70218	80	7.10086	53	4.85032	60	5.33939	41	3.25593	106	9.60181	90	8.06542	85	6.89138	68	7.4538	76	8.01355	57	6.20896	105	8.73071	73	6.29467	31	2.62607	103	9.01489	25	2.36772	43	3.36092	139
CJI97_001268	381	52.2453	612	73.9474	316	41.2088	279	38.9003	354	44.4602	314	40.1707	256	36.3314	352	40.8708	325	43.0523	355	48.4859	367	48.7415	472	55.9405	403	54.4809	369	49.3518	411	49.7303	215	35.1722	240	37.7672	209	33.9768	331	41.0753	354	45.556	310	39.1921	234	30.5655	218	30.8133	228	26.596	435
CJI97_001269	412	19.3701	501	20.755	499	22.3109	532	25.4316	695	29.9272	549	24.0805	518	25.2049	576	22.9301	532	24.1623	518	24.2566	550	25.0443	539	21.9021	712	33.0014	616	28.2469	660	27.3802	494	27.7077	504	27.1924	462	25.7508	608	25.8684	490	21.6198	568	24.6206	519	23.2432	437	21.1776	436	17.4374	1093
CJI97_001272	533	20.527	650	22.0577	518	18.9718	601	23.5342	732	25.8199	744	26.7318	495	19.7298	739	24.0986	492	18.3044	401	15.3818	591	22.0443	466	15.5112	539	20.4646	772	28.9981	790	26.8462	516	23.7076	562	24.838	501	22.8744	623	21.7128	561	20.276	465	16.5107	562	20.6171	377	14.9658	451	14.7752	793
CJI97_001273	92	5.28656	161	8.15194	160	8.74352	166	9.69884	211	11.1049	189	10.1322	93	5.5308	144	7.00643	124	6.88333	97	5.55165	121	6.73413	131	6.50607	152	8.61086	154	8.63099	133	6.74364	182	12.4766	129	8.50662	123	8.37924	187	9.72428	100	5.39269	105	5.56275	145	7.93683	84	4.97536	105	5.13257	163
CJI97_001274	883	21.0026	1155	24.2071	1177	26.6237	997	24.112	1124	24.4863	1031	22.8785	1145	28.1862	1464	29.485	1451	33.3403	1437	34.0434	1423	32.7814	1826	37.5383	1429	33.509	1367	31.7128	1620	34.0004	996	28.2624	1006	27.4594	994	28.0293	1121	24.1294	1123	25.0675	1014	22.2364	1085	24.583	996	24.4192	984	19.9098	1360
CJI97_001275	4196	439.021	4720	435.153	4498	447.559	5805	617.559	6678	639.944	6896	673.139	4612	499.412	5426	480.705	4160	420.47	3674	382.872	4502	456.211	2894	261.704	4903	505.742	4684	477.993	5243	484.047	3440	429.385	3486	418.561	3204	397.426	5746	544.059	4485	440.385	3287	317.077	4948	493.143	4183	451.126	4986	443.774	5351
CJI97_001276	415	26.5435	419	23.6142	496	30.1698	542	35.2481	573	33.5668	578	34.4902	465	30.781	540	29.245	415	25.6418	436	27.7754	446	27.6284	356	19.6798	515	32.4739	457	28.5089	426	24.0423	413	31.5136	365	26.7907	368	27.9043	490	28.3619	342	20.5284	236	13.9167	379	23.091	344	22.6792	463	25.1913	577
CJI97_001279	10555	668.018	11626	648.351	6164	371	4525	291.189	8200	475.324	5763	340.28	4752	311.262	3452	184.991	4478	273.782	7066	445.419	6559	402.048	5445	297.845	5620	350.658	2584	159.506	4125	230.362	6385	482.092	5089	369.61	6276	470.898	9127	522.743	9364	556.175	7618	444.514	8091	487.782	6531	426.059	7547	406.316	8089
CJI97_001280	54885	946.151	55156	837.817	41049	672.961	36105	632.849	38245	603.847	38661	621.781	43796	781.378	44909	655.524	45173	752.276	40638	697.756	42141	703.594	35467	528.437	42386	720.355	33078	556.161	38106	579.639	29261	601.776	29456	582.723	26319	537.886	43485	678.385	41408	669.902	35866	570.038	28860	473.911	31312	556.388	36243	531.485	49122
CJI97_001281	3224	270.17	4208	310.719	3502	279.087	2276	193.928	3143	241.231	2742	214.372	2678	232.259	3207	227.557	3296	266.821	4062	339.037	3615	293.401	5103	369.598	3730	308.154	3160	258.276	3560	263.239	2831	283.023	3044	292.731	2806	278.769	3437	260.647	3627	285.24	4030	311.359	3884	310.038	3709	320.375	4389	312.873	4585
CJI97_001282	195	19.1828	237	20.5436	255	23.8561	193	19.3046	298	26.8497	206	18.9062	235	23.9258	271	22.5734	251	23.853	171	16.7548	272	25.9154	169	14.369	305	29.5798	286	27.4409	308	26.7354	266	31.2175	234	26.4165	196	22.8585	305	27.1524	202	18.6488	183	16.5975	280	26.2379	169	17.1366	183	15.314	520
CJI97_001283	106	2.99793	152	3.78799	84	2.25931	248	7.13172	321	8.31509	183	4.82864	80	2.34167	112	2.68215	79	2.15841	78	2.19723	85	2.32834	62	1.51555	136	3.79203	154	4.24807	126	3.14444	52	1.75452	61	1.97983	23	0.771184	100	2.55945	93	2.46842	62	1.61667	27	0.7274	32	0.93288	25	0.601473	197
CJI97_001284	125	5.39998	200	7.6131	206	8.46311	255	11.2008	285	11.2765	232	9.35035	192	8.58427	286	10.4616	187	7.80396	132	5.67964	177	7.4057	110	4.10711	244	10.3918	293	12.3454	266	10.1396	194	9.99822	199	9.86545	127	6.50429	190	7.4279	113	4.58122	78	3.10664	179	7.36594	82	3.65137	87	3.19714	210
CJI97_001285	340	12.1866	449	14.1808	451	15.3731	1284	46.7946	915	30.038	1025	34.2757	407	15.098	597	18.1187	395	13.6771	330	11.781	343	11.9072	267	8.27138	353	12.4737	555	19.4023	579	18.3122	288	12.315	350	14.3964	283	12.0256	335	10.8663	262	8.81305	278	9.18679	432	14.7497	228	8.42363	374	11.4034	390
CJI97_001286	217	23.5201	280	26.7416	318	32.7784	570	62.8175	480	47.6504	330	33.3696	221	24.7909	331	30.3778	195	20.4176	215	23.2104	191	20.0504	236	22.1082	175	18.6997	264	27.9086	348	33.2825	250	32.3265	265	32.9615	168	21.5875	203	19.9116	158	16.0715	110	10.9923	304	31.3868	139	15.5294	263	24.2491	178
CJI97_001287	892	134.549	884	117.494	608	87.2166	991	151.99	1084	149.758	1117	157.19	763	119.113	1110	141.771	830	120.944	656	98.5561	744	108.692	886	115.508	744	110.638	1052	154.769	1082	144.012	578	104.012	690	119.439	547	97.8174	743	101.422	733	103.762	657	91.3681	1250	179.605	461	71.6763	1018	130.624	741
CJI97_001288	482	20.8223	508	19.3373	525	21.5686	568	24.9492	576	22.7903	547	22.0459	576	25.7528	676	24.7273	508	21.2001	417	17.9425	511	21.3803	443	16.5405	516	21.976	552	23.2582	581	22.147	390	20.0995	384	19.0368	355	18.1813	585	22.8701	566	22.9466	436	17.3653	478	19.67	481	21.4184	392	14.4055	637
CJI97_001289	609	31.8594	577	26.5978	502	24.9749	704	37.4472	702	33.6359	690	33.6765	349	18.8958	495	21.9267	339	17.1321	272	14.1727	311	15.7576	239	10.8064	368	18.9795	531	27.0937	462	21.3265	308	19.2225	364	21.8526	333	20.6528	325	15.3863	236	11.5865	209	10.0805	368	18.3384	255	13.7505	334	14.8637	527
CJI97_001290	1994	48.5119	2781	59.6175	2089	48.3328	2451	60.6307	3194	71.1711	2010	45.6223	1451	36.5351	2140	44.0845	1902	44.7018	2162	52.3894	1950	45.9482	2749	57.8043	1795	43.0531	2494	59.1799	2521	54.1194	1313	38.1089	1927	53.8005	1529	44.1006	1991	43.8354	2068	47.2165	2476	55.5377	2189	50.7297	1991	49.9292	2418	50.0425	2949
CJI97_001291	24347	3497.61	26205	3317.11	27710	3785.67	36560	5340.21	35931	4727.6	39967	5356.55	11451	1702.51	16514	2008.75	12293	1705.98	10523	1505.67	11275	1568.75	12346	1532.9	11454	1622.18	15356	2151.58	15939	2020.43	23236	3982.22	24051	3964.97	24606	4190.64	27852	3620.86	27234	3671.62	30877	4089.55	34396	4706.81	32826	4860.75	43985	5375.14	19330
CJI97_001292	1314	51.4813	1301	44.9139	1008	37.5574	1977	78.7566	1858	66.6723	1741	63.6371	1486	60.255	2058	68.2729	1326	50.1867	1092	42.6129	1254	47.5842	911	30.8485	1266	48.8996	1480	56.5549	2020	69.8333	763	35.663	735	33.0463	594	27.5902	1140	40.4193	998	36.6948	748	27.0191	661	24.6689	654	26.4114	843	28.0958	1448
CJI97_001293	23017	2893.23	28139	3116.68	29390	3513.29	15689	2005.19	16096	1853.09	19134	2243.87	13948	1814.54	17986	1914.33	18015	2187.56	17454	2185.21	17665	2150.59	21471	2332.64	17467	2164.56	17124	2099.39	17466	1937.24	22757	3412.62	22389	3229.61	26288	3917.46	23583	2682.64	24352	2872.69	25462	2950.8	37051	4436.36	32808	4250.83	41075	4392.09	23694
CJI97_001295	602	23.2834	716	24.4013	828	30.4552	673	26.4662	890	31.5272	743	26.81	754	30.1815	785	25.708	644	24.0618	744	28.6608	687	25.7346	613	20.4914	757	28.8645	712	26.8587	821	28.0189	767	35.3903	664	29.4713	563	25.815	818	28.6308	725	26.3153	599	21.3595	726	26.7473	718	28.6243	731	24.0507	1313
CJI97_001296	216	14.1147	456	26.2561	284	17.6488	212	14.0857	647	38.7227	271	16.5213	131	8.85946	179	9.90417	219	13.8246	213	13.8631	196	12.4046	369	20.8403	278	17.9093	274	17.4631	171	9.85984	343	26.7392	364	27.296	317	24.5578	458	27.084	278	17.0483	265	15.9653	380	23.6534	246	16.5696	281	15.62	565
CJI97_001297	16630	100.472	18661	99.3433	22634	130.046	9175	56.362	10800	59.7618	8521	48.0289	17096	106.898	16141	82.5721	19081	111.364	21173	127.409	19238	112.571	30750	160.569	19678	117.207	11506	67.8005	18226	97.1634	18495	133.305	18223	126.344	23185	166.064	25249	138.048	27523	156.052	36435	202.949	31342	180.374	26156	162.887	33181	170.531	28746
CJI97_001298	746	120.564	859	122.327	864	132.792	537	88.2427	581	86.0003	727	109.615	826	138.159	900	123.16	978	152.689	1053	169.501	1031	161.379	1513	211.339	1055	168.092	832	131.146	958	136.616	898	173.138	870	161.354	1117	214.015	1299	189.984	1403	212.792	1874	279.23	1402	215.834	1193	198.737	1522	209.244	1743
CJI97_001299	1511	113.959	1762	117.096	1861	133.479	1365	104.675	1313	90.6975	1679	118.139	1850	144.403	2048	130.787	2203	160.506	2327	174.802	2395	174.945	3797	247.507	2129	158.299	1724	126.817	2033	135.294	1831	164.745	1830	158.386	2087	186.604	3008	205.302	3212	227.343	3790	263.535	2918	209.635	2516	195.594	3198	205.174	3608
CJI97_001300	2105	26.8513	3077	34.5852	2174	26.3727	1672	21.6858	2216	25.8898	1321	15.7208	689	9.09605	1066	11.5138	1065	13.1236	1278	16.2371	1111	13.7258	1955	21.5537	912	11.469	960	11.9437	1256	14.1371	1675	25.4898	1945	28.4718	1932	29.2169	2055	23.7222	2416	28.9222	3665	43.1025	1767	21.4706	1822	23.9564	1418	15.3868	3119
CJI97_001301	347	20.7979	443	23.396	342	19.4938	245	14.9307	376	20.6406	318	17.7817	183	11.3517	202	10.2515	279	16.1542	257	15.3422	229	13.2934	359	18.5971	209	12.3496	338	19.7588	312	16.5006	242	17.3039	360	24.7613	263	18.6878	455	24.6792	453	25.4805	560	30.9451	242	13.8165	283	17.4838	224	11.4208	760
CJI97_001302	41	1.3276	60	1.71193	55	1.69367	53	1.74496	66	1.95737	43	1.299	51	1.70913	94	2.57728	55	1.72043	95	3.06389	94	2.94797	123	3.44232	86	2.74536	107	3.37927	86	2.4572	44	1.69971	70	2.60114	74	2.84073	51	1.49446	59	1.7929	64	1.91064	74	2.28249	62	2.06936	73	2.01079	61
CJI97_001303	0	0	0	0	4	0.101706	1	0.0271853	0	0	0	0	0	0	1	0.0226389	0	0	0	0	1	0.0258951	0	0	0	0	0	0	0	0	0	0	1	0.0306824	4	0.126789	6	0.145174	0	0	1	0.0246503	0	0	2	0.0551185	0	0	0
CJI97_001304	2486	48.3854	2621	44.95	2384	44.1266	3644	72.1137	3830	68.2743	3533	64.1526	2612	52.6146	3403	56.082	2536	47.6819	2230	43.2298	2589	48.8041	1691	28.4458	2688	51.5774	2968	56.3419	3142	53.9606	1848	42.9095	2000	44.6709	1544	35.6266	2659	46.834	2207	40.3121	1570	28.1726	1920	35.5965	1477	29.6315	1910	31.6232	3628
CJI97_001305	860	31.0092	1194	37.9355	1103	37.8224	1561	57.2297	1724	56.9345	1494	50.2575	1282	47.841	1967	60.0545	1279	44.5507	926	33.2559	1176	41.0687	1034	32.2237	1582	56.2362	1830	64.3573	1784	56.7603	1007	43.3172	1025	42.4129	786	33.5992	1323	43.17	1113	37.6624	658	21.8742	950	32.6294	573	21.2964	857	26.2865	1471
CJI97_001306	153	10.9032	187	11.7423	119	8.06473	151	10.9412	194	12.6622	181	12.0337	231	17.037	293	17.6799	223	15.3518	201	14.2667	233	16.0816	273	16.8146	289	20.3038	283	19.67	266	16.7264	85	7.22637	96	7.85083	74	6.25184	204	13.156	192	12.8406	115	7.5557	104	7.05975	76	5.58259	90	5.45588	405
CJI97_001307	814	36.4703	970	38.2945	905	38.5606	939	42.7766	1083	44.4415	999	41.7578	1138	52.7688	1316	49.9251	1141	49.3846	1004	44.8036	1077	46.7349	912	35.316	1103	48.72	1178	51.4772	1245	49.22	810	43.2951	786	40.4128	650	34.5257	929	37.667	778	32.7126	567	23.4214	880	37.557	609	28.125	668	25.4596	1293
CJI97_001308	3842	60.7363	4286	59.7025	5511	82.8517	2886	46.3888	3524	51.0237	2827	41.6941	3822	62.5318	4018	53.7835	3901	59.5741	4800	75.5782	4539	69.4963	5587	76.3363	4597	71.6444	3494	53.8726	4652	64.8915	4332	81.6992	4149	75.2689	4142	77.6273	4574	65.436	4719	70.0101	4842	70.5716	5296	79.7502	4948	80.6269	5019	67.4944	5850
CJI97_001309	106969	939.455	101382	784.564	52998	442.648	147062	1313.24	147758	1188.54	139601	1143.84	115341	1048.39	150453	1118.84	84630	718.015	81978	717.101	97052	825.531	83693	635.286	86021	744.8	84347	722.507	126887	983.315	51247	536.939	62383	628.733	36271	377.652	66832	531.169	89004	733.581	56130	454.493	94683	792.106	57494	520.476	162232	1212.03	108570
CJI97_001310	568	31.6345	577	28.3164	296	15.6778	824	46.6623	836	42.6447	846	43.9583	501	28.8782	668	31.502	445	23.9422	374	20.7467	415	22.3857	378	18.1956	424	23.2807	545	29.6049	566	27.8155	312	20.7303	309	19.7494	208	13.7338	314	15.8261	354	18.5027	176	9.03732	324	17.189	190	10.9075	348	16.4874	571
CJI97_001311	277	9.18297	231	6.74784	209	6.58917	214	7.21346	240	7.28719	213	6.58781	113	3.87705	118	3.31233	107	3.42672	85	2.80664	137	4.39881	77	2.20626	91	2.97414	96	3.10405	108	3.15925	123	4.8646	122	4.64136	96	3.77301	152	4.56013	153	4.76009	181	5.53218	200	6.31578	189	6.4584	261	7.36044	193
CJI97_001312	258	5.28279	357	6.44112	357	6.95173	288	5.99601	469	8.79553	364	6.95349	239	5.06479	304	5.27067	272	5.38027	260	5.30252	292	5.79078	337	5.96397	349	7.04509	278	5.55192	248	4.48077	351	8.57412	341	8.01272	259	6.2872	385	7.13403	277	5.32285	231	4.36084	398	7.76283	248	5.23426	307	5.34739	491
CJI97_001313	112	17.9406	116	16.3729	139	21.1745	90	14.6584	132	19.3659	99	14.7949	68	11.2732	99	13.4277	98	15.1647	101	16.114	84	13.0319	111	15.3675	114	18.0028	103	16.092	94	13.2863	108	20.6386	112	20.5882	120	22.7883	131	18.9897	95	14.2811	126	18.6081	97	14.8007	144	23.7761	167	22.7559	181
CJI97_001314	209	19.3013	226	18.3907	340	29.8607	159	14.9301	175	14.8021	180	15.5085	274	26.1885	387	30.2621	387	34.5257	344	31.6419	401	35.867	483	38.5522	348	31.6837	336	30.2645	372	30.3138	173	19.0601	197	20.878	188	20.5831	216	18.0519	193	16.727	223	18.9871	197	17.33	193	18.372	230	18.0687	360
CJI97_001315	1324	52.0986	1510	52.3558	1936	72.4476	1033	41.3299	1338	48.2214	1278	46.9166	1550	63.1233	1839	61.2729	1817	69.0692	2279	89.3197	2102	80.1091	3113	105.872	2313	89.7287	1781	68.3529	1879	65.2413	1615	75.814	1760	79.4754	1711	79.8182	1781	63.4209	1738	64.1813	1927	69.9092	1993	74.7031	2087	84.6488	1821	60.9548	2054
CJI97_001316	725	20.2516	807	19.863	719	19.0999	577	16.3879	715	18.2925	654	17.0434	638	18.4443	738	17.4553	660	17.8097	697	19.3918	720	19.4789	915	22.0904	751	20.6813	556	15.1478	820	20.2112	568	18.9282	613	19.65	516	17.0877	638	16.1277	609	15.9646	500	12.8767	436	11.6011	442	12.7263	462	10.978	1005
[truncated: 4,251 more rows]
[truncated: 29 more columns]
