# Supplementary material for: Genetic microevolution of clinical Candida auris with reduced Amphotericin B sensitivity in China
Source: Emerg Microbes Infect. 2024 Sep 5;13(1):2398596. doi: 10.1080/22221751.2024.2398596 (PMC11385638; doi:10.1080/22221751.2024.2398596)
Supplement: Supplementary table 3.xlsx [file TEMI_A_2398596_SM9538.xlsx]

## Sheet: Supplementary Table 3
Supplementary Table 3 The 152 differentially expressed genes in the AmB1 and AmB2 C. auris isolates compared to the AmB0.5 isolates
Gene_ID	Description(Candida auris)	AmB0.5 vs AmB1			AmB0.5 vs AmB2			C. albicans orthologs
		log2FoldChange	P Value	Regulation	log2FoldChange	P Value	Regulation
CJI97_000036	uncharacterized protein	-0.39	0	Nodiff	-1.01	0	Down	PCL5
CJI97_000091	uncharacterized protein	0.68	0	Nodiff	1.03	0	Up	CaO19.518
CJI97_000092	MCM DNA helicase complex subunit MCM5	0.44	0.06	Nodiff	1.7	0	Up	CDC46
CJI97_000258	snoRNA-binding rRNA-processing protein UTP6	0.58	0.15	Nodiff	1.5	0.01	Up	UTP9
CJI97_000262	squalene monooxygenase	1.12	0	Up	0.78	0.07	Nodiff	ERG1
CJI97_000264	uncharacterized protein	0.64	0.02	Nodiff	1.03	0	Up	PCL2
CJI97_000349	uncharacterized protein	-1.56	0	Down	-0.95	0.04	Nodiff	CaO19.1124
CJI97_000350	uncharacterized protein	-1.38	0	Down	-1.2	0	Down	xyd1
CJI97_000384	uncharacterized protein	0.82	0.01	Nodiff	1.06	0	Up	PHR2
CJI97_000418	uncharacterized protein	1.65	0	Up	-0.17	0.59	Nodiff	FRE10
CJI97_000438	uncharacterized protein	0.46	0.02	Nodiff	1.43	0	Up	RHD3
CJI97_000443	GTPase-activating protein BUD2	0.5	0.04	Nodiff	1.03	0	Up	BUD2
CJI97_000557	uncharacterized protein	0.47	0.06	Nodiff	1.26	0	Up	PXL1
CJI97_000595	uncharacterized protein	0.44	0.15	Nodiff	1.08	0	Up	CaO19.177
CJI97_000674	uncharacterized protein	0.24	0.42	Nodiff	-1.21	0	Down	CJI97_000674
CJI97_000686	uncharacterized protein	0.6	0.07	Nodiff	1.12	0	Up	RNH3
CJI97_000702	uncharacterized protein	0.47	0.03	Nodiff	1.12	0	Up	CFL1
CJI97_000800	uncharacterized protein	0.9	0.12	Nodiff	-1.68	0	Down	CJI97_000800
CJI97_000839	uncharacterized protein	0.18	0.41	Nodiff	-1.05		Down	CaO19.4907
CJI97_000852	uncharacterized protein	1.09	0	Up	-0.34	0.34	Nodiff	CaO19.7085
CJI97_001035	uncharacterized protein	-1.11	0.03	Down	-1.08	0.04	Down	HGT13
CJI97_001083	uncharacterized protein	1.46	0	Up	0.19	0.82	Nodiff	SIT1
CJI97_001092	uncharacterized protein	0.12	0.69	Nodiff	1.01	0.01	Up	DRS1
CJI97_001130	DNA primase subunit PRI1	0.1	0.51	Nodiff	1.05	0	Up	CaO19.4030
CJI97_001134	uncharacterized protein	0.13	0.53	Nodiff	1.29	0	Up	CJI97_001134
CJI97_001135	chromatin-modulating protein MRC1	0.23	0.25	Nodiff	1.15	0	Up	GIN1
CJI97_001138	uncharacterized protein	0.9	0.02	Nodiff	1.02	0.02	Up	CJI97_001138
CJI97_001142	uncharacterized protein	0.57	0.04	Nodiff	1.22	0	Up	CCN1
CJI97_001169	uncharacterized protein	0.45	0.07	Nodiff	1.2	0	Up	MRT4
CJI97_001238	uncharacterized protein	1.1	0	Up	1.73	0	Up	PGA6
CJI97_001241	ATP-dependent RNA helicase DBP3	0.54	0.05	Nodiff	1.38	0	Up	DBP3
CJI97_001279	uncharacterized protein	-0.53	0	Nodiff	-1.07	0	Down	SOU2
CJI97_001283	uncharacterized protein	0.58	0.03	Nodiff	1.12	0	Up	CJI97_001283
CJI97_001323	DNA-directed RNA polymerase I subunit RPA49	0.34	0.28	Nodiff	1.04	0.02	Up	CaO19.2017
CJI97_001374	uncharacterized protein	-0.08	0.74	Nodiff	-1.27	0	Down	FCR1
CJI97_001412	uncharacterized protein	-2.15	0	Down	-0.64	0.36	Nodiff	CDC12
CJI97_001473	rRNA-binding ribosome biosynthesis protein UTP23	0.74	0.03	Nodiff	1.8	0	Up	CaO19.3724
CJI97_001476	uncharacterized protein	0.18	0.26	Nodiff	1.02	0	Up	PDS5
CJI97_001498	DNA repair protein rhp51	0.17	0.37	Nodiff	1.02	0	Up	RAD51
CJI97_001501	MCM DNA helicase complex subunit MCM6	0.61	0.05	Nodiff	1.78	0	Up	MCM6
CJI97_001502	uncharacterized protein	0.35	0.06	Nodiff	1.14	0	Up	CJI97_001502
CJI97_001519	uncharacterized protein	0.78	0.81	Nodiff	1.21	0.02	Up	CaO19.3547
CJI97_001546	60S ribosome subunit biogenesis protein NIP7	0.12	0.68	Nodiff	1.18	0	Up	NIP7
CJI97_001547	tRNA pseudouridine(38-40) synthase	0.29	0.06	Nodiff	1.03	0	Up	PUS1
CJI97_001555	uncharacterized protein	-1.18	0	Down	-0.82	0.08	Nodiff	CJI97_001555
CJI97_001558	DNA primase subunit PRI2	-0.03	0.85	Nodiff	1.07	0	Up	PRI2
CJI97_001666	replication factor A subunit protein RFA1	0.34	0.12	Nodiff	1.28	0	Up	RFA1
CJI97_001701	uncharacterized protein	0.5	0.02	Nodiff	1.15	0	Up	CaO19.5066
CJI97_001739	uncharacterized protein	-0.54	0.13	Nodiff	-1.3	0	Down	JLP1
CJI97_001763	uncharacterized protein	0.96	0.07	Nodiff	1.66	0	Up	SAP3
CJI97_001782	uncharacterized protein	-1.01	0.03	Down	0.46	0.42	Nodiff	LAC12
CJI97_001783	uncharacterized protein	-1.51	0	Down	1.16	0.1	Nodiff	bglI
CJI97_001787	uncharacterized protein	-1.33	0	Down	-0.66	0.06	Nodiff	CJI97_001787
CJI97_001794	uncharacterized protein	-1.48	0.01	Down	-0.4	0.53	Nodiff	HGT1
CJI97_001798	uncharacterized protein	-0.46	0.42	Nodiff	-1.33	0.01	Down	CJI97_001798
CJI97_001859	tRNA (guanine-N(7)-)-methyltransferase	0.29	0.27	Nodiff	1.22	0	Up	TRM8
CJI97_001875	uncharacterized protein	0.34	0.13	Nodiff	1.03	0	Up	CaO19.2247
CJI97_001931	uncharacterized protein	0.76	0	Nodiff	1.02	0	Up	BRR6
CJI97_001973	asparagine synthetase [glutamine-hydrolyzing] 2	0.41	0.14	Nodiff	1.15	0.01	Up	ASN2
CJI97_002023	uncharacterized protein	-2.56	0	Down	-2.53	0	Down	HGT7
CJI97_002086	uncharacterized protein	1.01	0.03	Up	0.07	0.85	Nodiff	CJI97_002086
CJI97_002126	uncharacterized protein	-1.17	0	Down	1.85	0	Up	ALS4
CJI97_002193	rRNA-binding endoribonuclease	0.34	0.18	Nodiff	1.03	0	Up	HBR3
CJI97_002213	uncharacterized protein	0.05	0.7	Nodiff	1.16	0	Up	RLF2
CJI97_002326	uncharacterized protein	0.33	0.11	Nodiff	1.23	0	Up	UTP13
CJI97_002329	DNA polymerase epsilon noncatalytic subunit	-0.21	0.27	Nodiff	1.18	0	Up	DPB2
CJI97_002334	uncharacterized protein	-0.29	0.33	Nodiff	-1.6	0	Down	GAP1
CJI97_002335	uncharacterized protein	-1.45	0.02	Down	-2.28	0	Down	GAP2
CJI97_002337	bifunctional ATP-dependent DNA helicase/ssDNA endodeoxyribonuclease DNA2	0.52	0.01	Nodiff	1.26	0	Up	DNA2
CJI97_002619	MCM DNA helicase complex subunit MCM3	0.59	0.04	Nodiff	1.6	0	Up	MCM3
CJI97_002722	phosphoenolpyruvate carboxykinase [ATP]	-0.71	0.01	Nodiff	-1.25	0	Down	PCK1
CJI97_002817	inositol-3-phosphate synthase	-0.01	0.98	Nodiff	1.15	0.05	Up	INO1
CJI97_002845	uncharacterized protein	-0.03	0.87	Nodiff	1.06	0	Up	CJI97_002845
CJI97_002921	uncharacterized protein	-1.23	0	Down	-0.77	0.04	Nodiff	NGT1
CJI97_002962	uncharacterized protein	-1.45	0.03	Down	-0.08	0.9	Nodiff	CJI97_002962
CJI97_003050	uncharacterized protein	0.41	0.03	Nodiff	1.68	0	Up	SLD2
CJI97_003073	uncharacterized protein	1.02	0	Up	1.11	0	Up	FTR1
CJI97_003092	snoRNA-binding rRNA-processing protein UTP15	0.42	0.02	Nodiff	1.03	0	Up	UTP15
CJI97_003097	delta(14)-sterol reductase	1.02	0	Up	0.31	0.27	Nodiff	ERG24
CJI97_003107	uncharacterized protein	0.24	0.26	Nodiff	1.13	0	Up	RRP15
CJI97_003227	DNA-directed DNA polymerase alpha subunit POL12	0.13	0.28	Nodiff	1.15	0	Up	CaO19.2796
CJI97_003346	L-aminoadipate-semialdehyde dehydrogenase	-0.77	0	Nodiff	-1.16	0	Down	LYS2
CJI97_003482	uncharacterized protein	0.63	0.01	Nodiff	1.32	0	Up	ZCF17
CJI97_003483	uncharacterized protein	0.09	0.81	Nodiff	1.21	0	Up	CJI97_003483
CJI97_003549	uncharacterized protein	-1.24	0	Down	-0.55	0.14	Nodiff	CJI97_003549
CJI97_003605	uncharacterized protein	-1.87	0	Down	-0.98	0.07	Nodiff	CJI97_003605
CJI97_003641	uncharacterized protein	1.45	0.02	Up	-1.21	0	Down	GCY1
CJI97_003658	uncharacterized protein	1.23	0	Up	0.98	0.04	Nodiff	GAL4
CJI97_003693	snoRNA-binding rRNA-processing protein DIP2	0.3	0.25	Nodiff	1.25	0	Up	DIP2
CJI97_003714	uncharacterized protein	0.35	0.23	Nodiff	1.27	0	Up	UTP21
CJI97_003762	rRNA-binding ribosome biosynthesis protein	0.38	0.22	Nodiff	1.5	0	Up	SSF2
CJI97_003763	ATP-dependent rRNA helicase RRP3	0.24	0.34	Nodiff	1.06	0	Up	RRP3
CJI97_003773	uncharacterized protein	-1.17	0	Down	-1.3	0	Down	CJI97_003773
CJI97_003894	rRNA-processing protein SOF1	0.43	0.04	Nodiff	1	0	Up	SOF1
CJI97_003900	uncharacterized protein	-1.3	0	Down	-0.84	0.09	Nodiff	SSP2
CJI97_003909	uncharacterized protein	-0.96	0	Nodiff	-1.17	0	Down	HXK1
CJI97_003911	N-acetylglucosamine-6-phosphate deacetylase	-1.81	0	Down	-1.74	0	Down	DAC1
CJI97_003928	uncharacterized protein	0.43	0.02	Nodiff	1.34	0	Up	ESC4
CJI97_003930	uncharacterized protein	0.2	0.13	Nodiff	1.02	0	Up	CJI97_003930
CJI97_003996	serine/threonine protein kinase CLA4	0.61	0.01	Nodiff	1.35	0	Up	CLA4
CJI97_003997	uncharacterized protein	-0.41	0.09	Nodiff	-1.09	0	Down	WOR1
CJI97_004049	uncharacterized protein	-1.57	0.01	Down	-1.42	0.04	Down	CJI97_004049
CJI97_004055	uncharacterized protein	0.32	0.05	Nodiff	1.03	0	Up	ECM25
CJI97_004084	uncharacterized protein	0.27	0.29	Nodiff	1.24	0	Up	MHF1
CJI97_004085	AAA family ATPase CDC6	0.44	0.11	Nodiff	1.03	0	Up	CDC6
CJI97_004109	uncharacterized protein	0.54	0.07	Nodiff	1.02	0	Up	SAP9
CJI97_004148	uncharacterized protein	0.21	0.4	Nodiff	1.03	0.01	Up	RRP9
CJI97_004167	uncharacterized protein				3.72	0.02	Up	CJI97_004167
CJI97_004175	uncharacterized protein	1.14	0.01	Up	-0.87	0.04	Nodiff	ALS1
CJI97_004176	uncharacterized protein	0.3	0.26	Nodiff	-1.01	0	Down	FLU1
CJI97_004177	uncharacterized protein	0.06	0.77	Nodiff	-1.26	0	Down	budC
CJI97_004183	biotin--[acetyl-CoA-carboxylase] ligase BPL1	0.87	0.01	Nodiff	1.03	0.02	Up	CaO19.7645
CJI97_004193	uncharacterized protein	0.41	0.06	Nodiff	1.16	0	Up	CaO19.2330
CJI97_004216	nucleoside-triphosphatase	0.5	0.11	Nodiff	1.09	0.02	Up	HBR1
CJI97_004252	uncharacterized protein	-1.08	0	Down	-0.87	0.01	Nodiff	PTR2
CJI97_004453	uncharacterized protein	-1.39	0.01	Down	-1.51	0	Down	CJI97_004453
CJI97_004515	uncharacterized protein	1.42	0.04	Up	2.72	0	Up	IFF9
CJI97_004542	uncharacterized protein	-1.26	0	Down	-1	0.02	Down	CJI97_004542
CJI97_004544	uncharacterized protein	0.8	0.16	Nodiff	-1.33	0.01	Down	RTA1
CJI97_004556	uncharacterized protein	-1.67	0	Down	-0.79	0.1	Down	PRD1
CJI97_004557	uncharacterized protein	-0.64	0.78	Nodiff	4.9	0	Up	CJI97_004557
CJI97_004558	uncharacterized protein	2.4	0.01	Up	1.69	0.15	Nodiff	CJI97_004558
CJI97_004559	uncharacterized protein	-1.45	0.05	Down	-1.12	0.19	Nodiff	hxnP
CJI97_004562	uncharacterized protein	-0.8	0.02	Nodiff	-1.37	0	Down	CJI97_004562
CJI97_004568	guanine deaminase	-1.02	0	Down	-0.52	0.21	Nodiff	CJI97_004568
CJI97_004670	cullin CUL3	0.22	0.48	Nodiff	1.52	0	Up	CaO19.7497
CJI97_004712	rRNA-binding ribosome biosynthesis protein NOP15	0.34	0.37	Nodiff	1.33	0.01	Up	NOP15
CJI97_004716	ribonuclease HII	0.35	0.05	Nodiff	1.02	0	Up	RNH35
CJI97_004777	uncharacterized protein	-0.85	0	Nodiff	-1	0	Down	CJI97_004777
CJI97_004906	uncharacterized protein	0.61	0.09	Nodiff	1.22	0	Up	TRX1
CJI97_004952	hydroxymethylglutaryl-CoA synthase	1.01	0	Up	0.69	0.1	Up	ERG13
CJI97_004976	uncharacterized protein	-0.79	0	Nodiff	-1.2	0	Down	CJI97_004976
CJI97_004979	uncharacterized protein	-0.3	0.38	Nodiff	-1.17	0	Down	DAL5
CJI97_005014	uncharacterized protein	-0.25	0.66	Nodiff	-2.42	0	Down	ARO10
CJI97_005027	C-8 sterol isomerase ERG2	1.21	0	Up	0.84	0.08	Nodiff	ERG2
CJI97_005030	uncharacterized protein	0.16	0.48	Nodiff	1.53	0	Up	HGC1
CJI97_005053	uncharacterized protein	0.56	0.03	Nodiff	1.29	0	Up	KIP3
CJI97_005148	uncharacterized protein	0.05	0.86	Nodiff	-1.03	0.01	Down	CFL5
CJI97_005154	25S rRNA (adenine645-N1)-methyltransferase	0.26	0.08	Nodiff	1	0	Up	RRP8
CJI97_005266	uncharacterized protein	-0.99	0.03	Nodiff	-1.23	0.01	Down	CJI97_005266
CJI97_005288	uncharacterized protein	0.4	0.02	Nodiff	1.19	0	Up	AXL2
CJI97_005331	protein kinase GIN4	0.7	0.02	Nodiff	1.14	0	Up	GIN4
CJI97_005371	uncharacterized protein	1.34	0	Up	0.28	0.46	Up	SAP5
CJI97_005384	6-phosphofructo-2-kinase	-0.29	0.03	Nodiff	-1.04	0	Down	CaO19.2308
CJI97_005456	ATP-dependent RNA helicase DBP9	0.23	0.33	Nodiff	1.22	0	Up	DBP9
CJI97_005514	uncharacterized protein	-2.46	0	Down	-1.93	0	Down	PRI32
CJI97_005559	DNA replication licensing factor MCM2	0.44	0.04	Nodiff	1.46	0	Up	MCM2
CJI97_005564	tRNA (cytosine-C5-)-methyltransferase	0.41	0.14	Nodiff	1.14	0.01	Up	NCL1
CJI97_005597	DNA-directed DNA polymerase alpha catalytic subunit POL1	-0.01	0.95	Nodiff	1.04	0	Up	POL1
CJI97_005624	uncharacterized protein	1.6	0	Up	1.64	0	Up	CJI97_005624
CJI97_005646	uncharacterized protein	-0.25	0.76	Nodiff	-1.76	0.02	Down	CJI97_005646
CJI97_005651	uncharacterized protein	-1.39	0.02	Down	-0.66	0.33	Nodiff	CJI97_005651
