# Supplementary material for: Genetic microevolution of clinical Candida auris with reduced Amphotericin B sensitivity in China
Source: Emerg Microbes Infect. 2024 Sep 5;13(1):2398596. doi: 10.1080/22221751.2024.2398596 (PMC11385638; doi:10.1080/22221751.2024.2398596)
Supplement: Supplementary table 4 Correlation analysis between qPCR and transcriptome.xlsx [file TEMI_A_2398596_SM9537.xlsx]

## Sheet: Sheet1
Supplementary table 4 Correlation analysis between qPCR and transcriptome
Target	gene	group	2-⊿⊿Ct	foldChange
001238	PGA6	A382N2 vs A397N2	0.570382	0.668889
001238	PGA6	A478N2 vs A483N2	3.57184	21.2316
001238	PGA6	A478N2 vs A485N2	0.860551	1.36202
001238	PGA6	A431N2 vs A457N2	1.69741	3.22273
001238	PGA6	A425N2 vs A441N2	0.443396	0.672656
001238	PGA6	A425N2 vs A451N2	0.394109	1.34497
001238	PGA6	A425N2 vs Y021N2	0.878633	2.54606
001498	RAD51	A382N2 vs A397N2	0.679871	0.60486
001498	RAD51	A478N2 vs A483N2	3.74942	5.96204
001498	RAD51	A478N2 vs A485N2	0.99539	1.5216
001498	RAD51	A431N2 vs A457N2	0.986233	1.4963
001498	RAD51	A425N2 vs A441N2	1.13027	0.676547
001498	RAD51	A425N2 vs A451N2	1.23971	1.29603
001498	RAD51	A425N2 vs Y021N2	1.54043	1.86709
001501	MCM6	A382N2 vs A397N2	0.97942	1.62517
001501	MCM6	A478N2 vs A483N2	8.6139	25.4188
001501	MCM6	A478N2 vs A485N2	0.784584	1.206
001501	MCM6	A431N2 vs A457N2	0.287839	1.35801
001501	MCM6	A425N2 vs A441N2	0.254664	0.516358
001501	MCM6	A425N2 vs A451N2	0.575678	1.35982
001501	MCM6	A425N2 vs Y021N2	0.76313	1.67445
001558	PRI2	A382N2 vs A397N2	0.644685	1.01374
001558	PRI2	A478N2 vs A483N2	3.37916	4.39429
001558	PRI2	A478N2 vs A485N2	1.13813	1.59671
001558	PRI2	A431N2 vs A457N2	0.640232	0.89471
001558	PRI2	A425N2 vs A441N2	0.355191	0.67455
001558	PRI2	A425N2 vs A451N2	0.558644	1.27995
001558	PRI2	A425N2 vs Y021N2	1.03049	2.44778
002337	DNA2	A382N2 vs A397N2	0.544624	0.895817
002337	DNA2	A478N2 vs A483N2	8.6538	7.9956
002337	DNA2	A478N2 vs A485N2	0.808508	1.36829
002337	DNA2	A431N2 vs A457N2	1.56555	2.20345
002337	DNA2	A425N2 vs A441N2	0.638754	0.714898
002337	DNA2	A425N2 vs A451N2	0.983957	1.09002
002337	DNA2	A425N2 vs Y021N2	1.07425	1.39406
003097	ERG24	A382N2 vs A397N2	1.27456	0.830283
003097	ERG24	A478N2 vs A483N2	4.46915	4.11164
003097	ERG24	A478N2 vs A485N2	0.759611	1.01539
003097	ERG24	A431N2 vs A457N2	3.72352	4.28281
003097	ERG24	A425N2 vs A441N2	1.07674	1.02911
003097	ERG24	A425N2 vs A451N2	0.97716	1.30276
003097	ERG24	A425N2 vs Y021N2	0.410845	0.481154
004952	ERG13	A382N2 vs A397N2	0.708742	0.539837
004952	ERG13	A478N2 vs A483N2	13.3923	13.3999
004952	ERG13	A478N2 vs A485N2	0.535887	0.962816
004952	ERG13	A431N2 vs A457N2	3.39482	3.68442
004952	ERG13	A425N2 vs A441N2	0.397768	0.467444
004952	ERG13	A425N2 vs A451N2	0.718636	1.35074
004952	ERG13	A425N2 vs Y021N2	0.628507	0.980417
005027	ERG2	A382N2 vs A397N2	0.632878	0.492467
005027	ERG2	A478N2 vs A483N2	21.4564	23.6942
005027	ERG2	A478N2 vs A485N2	0.689362	1.15921
005027	ERG2	A431N2 vs A457N2	4.66971	5.46176
005027	ERG2	A425N2 vs A441N2	0.450625	0.48409
005027	ERG2	A425N2 vs A451N2	0.743979	1.254
005027	ERG2	A425N2 vs Y021N2	0.589134	0.934662
000262	ERG1	A382N2 vs A397N2	0.692555	0.407249
000262	ERG1	A478N2 vs A483N2	8.89709	15.8191
000262	ERG1	A478N2 vs A485N2	0.816014	1.28723
000262	ERG1	A431N2 vs A457N2	5.20537	4.89926
000262	ERG1	A425N2 vs A441N2	0.509328	0.537353
000262	ERG1	A425N2 vs A451N2	0.68302	1.2708
000262	ERG1	A425N2 vs Y021N2	0.515246	0.748734
