# Supplementary material for: Genetic microevolution of clinical Candida auris with reduced Amphotericin B sensitivity in China
Source: Emerg Microbes Infect. 2024 Sep 5;13(1):2398596. doi: 10.1080/22221751.2024.2398596 (PMC11385638; doi:10.1080/22221751.2024.2398596)
Supplement: Supplementary table 2.xlsx [file TEMI_A_2398596_SM9535.xlsx]

## Sheet: Supplementary Table 2
Supplementary Table 2 Mutation genes
Mutation type	SNP	Gene Name	POS	A1	A120	A382	A397	A398	A431	A454	A457	A425	A441	A447	A451	Y021	Y024	A478	A483	A485	S006	S010
nonsynonymous SNV	A2067	CJI97-005651	3(1)	G(M)	A(I)	A(I)	A(I)		A(I)		A(I)	A(I)	A(I)	A(I)	A(I)	A(I)	A(I)	A(I)		A(I)	A(I)	A(I)
nonsynonymous SNV	A2067	CJI97-005651	4(2)	G(A)	A(T)	A(T)	A(T)		A(T)		A(T)	A(T)	A(T)	A(T)	A(T)	A(T)	A(T)	A(T)	A(T)	A(T)	A(T)	A(T)
nonsynonymous SNV	A2067	CJI97-005651	47(16)	G(R)	A(H)	A(H)	A(H)		A(H)	A(H)	A(H)	A(H)	A(H)	A(H)	A(H)	A(H)	A(H)	A(H)	A(H)	A(H)	A(H)	A(H)
nonsynonymous SNV	A2067	CJI97-005651	50(17)	T(V)	A(E)	A(E)	A(E)		A(E)	A(E)	A(E)	A(E)	A(E)	A(E)	A(E)	A(E)	A(E)	A(E)	A(E)	A(E)	A(E)	A(E)
nonsynonymous SNV	A2067	CJI97-005651	53(18)	T(L)	G(R)	G(R)	G(R)		G(R)	G(R)	G(R)	G(R)	G(R)	G(R)	G(R)	G(R)	G(R)	G(R)	G(R)	G(R)	G(R)	G(R)
nonsynonymous SNV	A2067	CJI97-005651	56(19)	G(G)	T(V)	T(V)	T(V)		T(V)	T(V)	T(V)	T(V)	T(V)	T(V)	T(V)	T(V)	T(V)	T(V)	T(V)	T(V)	T(V)	T(V)
nonsynonymous SNV	A2067	CJI97-005651	61(21)	T(Y)	G(D)	G(D)	G(D)		G(D)	G(D)	G(D)	G(D)	G(D)	G(D)	G(D)	G(D)	G(D)	G(D)	G(D)	G(D)	G(D)	G(D)
nonsynonymous SNV	A2067	CJI97-005651	1247(416)	T(V)			G(G)			G(G)	G(G)	G(G)				G(G)
nonsynonymous SNV	A2067	CJI97-005651	1262(421)	C(P)	G(R)		G(R)		G(R)		G(R)	G(R)	G(R)			G(R)	G(R)	G(R)	G(R)	G(R)	G(R)	G(R)
nonsynonymous SNV	A2067	CJI97-005651	1265(422)	C(A)	A(E)		A(E)		A(E)		A(E)	A(E)	A(E)	A(E)		A(E)	A(E)	A(E)	A(E)	A(E)	A(E)	A(E)
nonsynonymous SNV	A2067	CJI97-005651	1276(426)	G(G)	C(R)		C(R)		C(R)	C(R)	C(R)	C(R)	C(R)	C(R)	C(R)	C(R)	C(R)	C(R)	C(R)	C(R)	C(R)	C(R)
nonsynonymous SNV	A4585	IFF6	146(49)	A(Y)			T(F)				T(F)	T(F)			T(F)		T(F)	T(F)	T(F)	T(F)	T(F)	T(F)
nonsynonymous SNV	A4585	IFF6	525(175)	G(M)		C(I)	C(I)		C(I)		C(I)	C(I)		C(I)		C(I)		C(I)			C(I)
nonsynonymous SNV	A4957	RBR3	4154(1385)	G(G)	A(D)	A(D)	A(D)	A(D)	A(D)	A(D)	A(D)	A(D)	A(D)	A(D)	A(D)	A(D)	A(D)	A(D)	A(D)	A(D)	A(D)	A(D)
nonsynonymous SNV	A3731	NMA111	940(314)	C(L)																	T(F)
nonsynonymous SNV	A3731	NMA111	2432(811)	T(L)																	A(H)
nonsynonymous SNV	A0672	ERG3	923(308)	C(T)							T(M)
nonsynonymous SNV	A4960	IFF9	360(120)	T(F)								A(L)	A(L)	A(L)	A(L)	A(L)	A(L)	A(L)	A(L)	A(L)		A(L)
nonsynonymous SNV	A4810	RAD2	2831(944)	T(L)	C(P)
nonsynonymous SNV	A0846	RAD9	1964(655)	A(K)						G(R)
nonsynonymous SNV	A2675	UPC2	95(32)	G(R)	T(M)
nonsynonymous SNV	A4093	UTP22	406(136)	C(L)		T(F)	T(F)	T(F)
nonsynonymous SNV	A4097	MRPL10	833(278)	T(V)		C(A)	C(A)	C(A)
nonsynonymous SNV	A4042	SLD1	1717(573)	G(V)		C(L)	C(L)	C(L)
nonsynonymous SNV	A2811	FKS1	1915(639)	T(S)		C(P)	C(P)	C(P)
nonsynonymous SNV	A2811	FKS1	1916(639)	C(S)									T(F)	T(F)	T(F)	T(F)
nonsynonymous SNV	A3415	AMN1	845(282)	G(C)									A(Y)	A(Y)	A(Y)	A(Y)
nonsynonymous SNV	A4682	NSP1	761(254)	C(P)					A(H)	A(H)	A(H)	A(H)	A(H)	A(H)	A(H)	A(H)	A(H)	A(H)	A(H)	A(H)	A(H)	A(H)
nonsynonymous SNV	A0197	CaO19.4638	1123(375)	T(W)					C(R)	C(R)	C(R)	C(R)	C(R)	C(R)	C(R)	C(R)	C(R)	C(R)	C(R)	C(R)	C(R)	C(R)
nonsynonymous SNV	A1086	CaO19.6635	295(99)	C(L)					T(F)	T(F)	T(F)	T(F)	T(F)	T(F)	T(F)	T(F)	T(F)	T(F)	T(F)	T(F)		T(F)
nonsynonymous SNV	A1719	CaO19.4902	809(270)	T(L)					C(S)	C(S)	C(S)	C(S)	C(S)	C(S)	C(S)	C(S)	C(S)	C(S)	C(S)	C(S)	C(S)	C(S)
nonsynonymous SNV	A4689	CaO19.894	221(74)	A(Q)					G(R)	G(R)	G(R)	G(R)	G(R)	G(R)	G(R)	G(R)	G(R)	G(R)	G(R)	G(R)	G(R)	G(R)
nonsynonymous SNV	A1784	ATG2	1289(430)	T(V)							C(A)
nonsynonymous SNV	A2514	CYC3	505(169)	A(M)					G(V)	G(V)	G(V)
nonsynonymous SNV	A0538	NOT5	1046(349)	C(A)					T(V)	T(V)	T(V)
nonsynonymous SNV	A0671	SSN3	890(297)	C(P)														T(L)	T(L)	T(L)
nonsynonymous SNV	A0942	SPA2	655(219)	A(K)					G(E)
nonsynonymous SNV	A2577	NCE103	436(146)	G(V)					T(L)
nonsynonymous SNV	A0138	RPO41	121(41)	G(A)	C(P)
nonsynonymous SNV	A2851	ECM22	614(205)	G(G)	A(D)
nonsynonymous SNV	A3022	ALK2	317(106)	C(T)									T(M)
nonsynonymous SNV	A3083	CJI97_001296	116(39)	C(A)												A(D)
nonsynonymous SNV	A3314	TRR1	413(138)	G(G)														A(D)
nonsynonymous SNV	A4043	SMC3	256(86)	A(K)																	G(E)
stopgain	A3415	AMN1	368(123)	C(S)								A(X)
synonymous SNV	A0375	PEX5	1221(407)	C(I)					A(I)	A(I)	A(I)	A(I)	A(I)	A(I)	A(I)	A(I)	A(I)	A(I)	A(I)	A(I)	A(I)	A(I)
synonymous SNV	A0479	NOP13	549(183)	C(L)					T(L)	T(L)	T(L)				T(L)
synonymous SNV	A0502	SAM50	753(251)	C(F)								T(F)	T(F)	T(F)		T(F)	T(F)	T(F)	T(F)	T(F)		T(F)
synonymous SNV	A0865	YER010C	12(4)	A(R)																	G(R)
synonymous SNV	A2067	CJI97-005651	6(2)	A(A)	C(A)	C(A)	C(A)		C(A)		C(A)	C(A)	C(A)	C(A)	C(A)	C(A)	C(A)	C(A)		C(A)	C(A)	C(A)
synonymous SNV	A2067	CJI97-005651	33(11)	C(V)	T(V)	T(V)	T(V)		T(V)	T(V)	T(V)	T(V)	T(V)	T(V)	T(V)	T(V)	T(V)	T(V)	T(V)	T(V)	T(V)	T(V)
synonymous SNV	A2067	CJI97-005651	36(12)	A(E)	G(E)	G(E)	G(E)		G(E)	G(E)	G(E)	G(E)	G(E)	G(E)	G(E)	G(E)	G(E)	G(E)	G(E)	G(E)	G(E)	G(E)
synonymous SNV	A2067	CJI97-005651	48(16)	T(R)	A(R)	A(R)	A(R)		A(R)	A(R)	A(R)	A(R)	A(R)	A(R)	A(R)	A(R)	A(R)	A(R)	A(R)	A(R)	A(R)	A(R)
synonymous SNV	A2067	CJI97-005651	66(22)	C(S)	A(S)	A(S)	A(S)		A(S)	A(S)	A(S)	A(S)	A(S)	A(S)	A(S)	A(S)	A(S)	A(S)	A(S)	A(S)	A(S)	A(S)
synonymous SNV	A2226	MRPL6	252(84)	C(I)								T(I)
synonymous SNV	A2921	DAL5	909(303)	T(T)		G(T)			G(T)		G(T)	G(T)	G(T)		G(T)	G(T)	G(T)		G(T)	G(T)	G(T)	G(T)
synonymous SNV	A2921	DAL5	903(301)	T(V)		C(V)			C(V)	C(V)	C(V)	C(V)	C(V)		C(V)	C(V)	C(V)		C(V)	C(V)	C(V)	C(V)
synonymous SNV	A2921	DAL5	900(300)	T(D)		C(D)			C(D)	C(D)	C(D)	C(D)	C(D)		C(D)	C(D)	C(D)			C(D)	C(D)	C(D)
synonymous SNV	A2921	DAL5	894(298)	T(L)		C(L)			C(L)	C(L)	C(L)	C(L)	C(L)		C(L)	C(L)	C(L)		C(L)	C(L)	C(L)	C(L)
synonymous SNV	A2921	DAL5	891(297)	A(A)		T(A)			T(A)	T(A)	T(A)	T(A)	T(A)		T(A)	T(A)	T(A)		T(A)	T(A)	T(A)	T(A)
synonymous SNV	A2921	DAL5	885(295)	T(I)		C(I)			C(I)	C(I)	C(I)	C(I)	C(I)		C(I)	C(I)	C(I)		C(I)	C(I)	C(I)	C(I)
synonymous SNV	A2921	DAL5	882(294)	T(L)		C(L)			C(L)	C(L)	C(L)	C(L)	C(L)		C(L)	C(L)	C(L)		C(L)	C(L)	C(L)	C(L)
synonymous SNV	A2921	DAL5	876(292)	T(Y)		C(Y)	C(Y)		C(Y)	C(Y)	C(Y)	C(Y)	C(Y)		C(Y)	C(Y)	C(Y)		C(Y)	C(Y)	C(Y)	C(Y)
synonymous SNV	A2921	DAL5	867(289)	C(F)		T(F)	T(F)		T(F)	T(F)	T(F)	T(F)	T(F)		T(F)	T(F)	T(F)		T(F)	T(F)	T(F)	T(F)
synonymous SNV	A2921	DAL5	858(286)	C(N)		T(N)	(N)		T(N)	T(N)	T(N)	T(N)	T(N)		T(N)	T(N)	T(N)		T(N)	T(N)	T(N)	T(N)
synonymous SNV	A3026	ARG81	420(140)	T(S)					C(S)	C(S)	C(S)	C(S)	C(S)	C(S)	C(S)	C(S)	C(S)	C(S)	C(S)	C(S)		C(S)
synonymous SNV	A3238	ALR1	1062(354)	T(T)		A(T)	A(T)	A(T)
synonymous SNV	A4357	SAP30	117(39)	G(E)	A(E)
synonymous SNV	A4585	IFF6	135(45)	C(P)			T(P)		T(P)		T(P)	T(P)		T(P)	T(P)			T(P)				T(P)
synonymous SNV	A4934	BLM3	2466(822)	C(G)		G(G)	G(G)	G(G)
synonymous SNV	A4957	RBR3	4041(1347)	T(T)			A(T)			A(T)			A(T)					A(T)		A(T)	A(T)
synonymous SNV	A5281	CCC2	450(150)	C(S)					T(S)	T(S)	T(S)	T(S)	T(S)	T(S)	T(S)	T(S)	T(S)	T(S)	T(S)	T(S)		T(S)
